# Supplementary material for: Evolution of Proteasome Regulators in Eukaryotes
Source: Genome Biol Evol. 2015 May 4;7(5):1363–79. doi: 10.1093/gbe/evv068 (PMC4453063; doi:10.1093/gbe/evv068)
Supplement: Supplementary Data [file supp_evv068_Supplemental_Tables.xls]

## Sheet: Table_S1
	Table S1: Accession numbers for orthologs of the 18 PA700 subunits in eukaryote supergroups.
Subunit	Accession	Organism	Sequence Length	Taxonomy
ADRM1	AAN36750	Plasmodium falciparum 3D7	253	Eukaryota; Alveolata; Apicomplexa; Aconoidasida; Haemosporida; Plasmodium; Plasmodium (Laverania)
ADRM1	CAK74348	Paramecium tetraurelia	266	Eukaryota; Alveolata; Ciliophora; Intramacronucleata; Oligohymenophorea; Peniculida; Parameciidae; Paramecium
ADRM1	XP_002778877	Perkinsus marinus ATCC 50983	323	Eukaryota; Alveolata; Perkinsea; Perkinsida; Perkinsidae; Perkinsus
ADRM1	EAL43978	Entamoeba histolytica HM-1:IMSS	205	Eukaryota; Amoebozoa; Archamoebae; Entamoebidae; Entamoeba
ADRM1	EGC38442	Dictyostelium purpureum	305	Eukaryota; Amoebozoa; Mycetozoa; Dictyosteliida; Dictyostelium
ADRM1	AMSG_11136	Thecamonas trahens	313	Eukaryota; Apusozoa; Apusomonadidae; Thecamonas
ADRM1	XP_001742579	Monosiga brevicollis MX1	480	Eukaryota; Choanoflagellida; Codonosigidae; Monosiga
ADRM1	EKX37793	Guillardia theta CCMP2712	161	Eukaryota; Cryptophyta; Pyrenomonadales; Geminigeraceae; Guillardia
ADRM1	XP_003722568	Leishmania major strain Friedlin	246	Eukaryota; Euglenozoa; Kinetoplastida; Trypanosomatidae; Leishmaniinae; Leishmania
ADRM1	CAY81645	Saccharomyces cerevisiae EC1118	156	Eukaryota; Fungi; Dikarya; Ascomycota; Saccharomycotina; Saccharomycetes; Saccharomycetales; Saccharomycetaceae; Saccharomyces
ADRM1	EDN61486	Saccharomyces cerevisiae YJM789	220	Eukaryota; Fungi; Dikarya; Ascomycota; Saccharomycotina; Saccharomycetes; Saccharomycetales; Saccharomycetaceae; Saccharomyces
ADRM1	XP_005792030	Emiliania huxleyi CCMP1516	233	Eukaryota; Haptophyceae; Isochrysidales; Noelaerhabdaceae; Emiliania
ADRM1	EFC42341	Naegleria gruberi	327	Eukaryota; Heterolobosea; Schizopyrenida; Vahlkampfiidae; Naegleria
ADRM1	EFW39715	Capsaspora owczarzaki ATCC 30864	371	Eukaryota; Ichthyosporea; Capsaspora
ADRM1	NP_008933	Homo sapiens	407	Eukaryota; Metazoa; Chordata; Craniata; Vertebrata; Euteleostomi; Mammalia; Eutheria; Euarchontoglires; Primates; Haplorrhini; Catarrhini; Hominidae; Homo
ADRM1	ETO08653	Reticulomyxa filosa	355	Eukaryota; Rhizaria; Foraminifera; Reticulomyxidae; Reticulomyxa
ADRM1	XP_005536682	Cyanidioschyzon merolae strain 10D	317	Eukaryota; Rhodophyta; Bangiophyceae; Cyanidiales; Cyanidiaceae; Cyanidioschyzon
ADRM1	EEC43768	Phaeodactylum tricornutum CCAP 1055/1	384	Eukaryota; Stramenopiles; Bacillariophyta; Bacillariophyceae; Bacillariophycidae; Naviculales; Phaeodactylaceae; Phaeodactylum
ADRM1	EEY68626	Phytophthora infestans T30-4	371	Eukaryota; Stramenopiles; Oomycetes; Peronosporales; Phytophthora
ADRM1	O48726	Arabidopsis thaliana	300	Eukaryota; Viridiplantae; Streptophyta; Embryophyta; Tracheophyta; Spermatophyta; Magnoliophyta; eudicotyledons; Gunneridae; Pentapetalae; rosids; malvids; Brassicales; Brassicaceae; Camelineae; Arabidopsis
PSMC	WP_023425710	uncultured Acidilobus sp. CIS	388	Archaea; Crenarchaeota; Thermoprotei; Acidilobales; Acidilobaceae; Acidilobus; environmental samples
PSMC	WP_023428570	uncultured Acidilobus sp. JCHS	388	Archaea; Crenarchaeota; Thermoprotei; Acidilobales; Acidilobaceae; Acidilobus; environmental samples
PSMC	WP_023423755	uncultured Acidilobus sp. MG	388	Archaea; Crenarchaeota; Thermoprotei; Acidilobales; Acidilobaceae; Acidilobus; environmental samples
PSMC	WP_023427345	uncultured Acidilobus sp. OSP8	388	Archaea; Crenarchaeota; Thermoprotei; Acidilobales; Acidilobaceae; Acidilobus; environmental samples
PSMC	WP_015232892	Caldisphaera lagunensis	392	Archaea; Crenarchaeota; Thermoprotei; Acidilobales; Caldisphaeraceae; Caldisphaera
PSMC	AFZ70995	Caldisphaera lagunensis DSM 15908	392	Archaea; Crenarchaeota; Thermoprotei; Acidilobales; Caldisphaeraceae; Caldisphaera
PSMC	YP_007175444	Caldisphaera lagunensis DSM 15908	392	Archaea; Crenarchaeota; Thermoprotei; Acidilobales; Caldisphaeraceae; Caldisphaera
PSMC	YP_008604666	Aeropyrum camini SY1 = JCM 12091	409	Archaea; Crenarchaeota; Thermoprotei; Desulfurococcales; Desulfurococcaceae; Aeropyrum
PSMC	Q9YAC7	Aeropyrum pernix K1	409	Archaea; Crenarchaeota; Thermoprotei; Desulfurococcales; Desulfurococcaceae; Aeropyrum
PSMC	AFL67235	Desulfurococcus fermentans DSM 16532	408	Archaea; Crenarchaeota; Thermoprotei; Desulfurococcales; Desulfurococcaceae; Desulfurococcus
PSMC	ADV65553	Desulfurococcus mucosus DSM 2162	405	Archaea; Crenarchaeota; Thermoprotei; Desulfurococcales; Desulfurococcaceae; Desulfurococcus
PSMC	ABU81769	Ignicoccus hospitalis KIN4/I	400	Archaea; Crenarchaeota; Thermoprotei; Desulfurococcales; Desulfurococcaceae; Ignicoccus
PSMC	YP_003858833	Ignisphaera aggregans DSM 17230	407	Archaea; Crenarchaeota; Thermoprotei; Desulfurococcales; Desulfurococcaceae; Ignisphaera
PSMC	ADI32639	Staphylothermus hellenicus DSM 12710	402	Archaea; Crenarchaeota; Thermoprotei; Desulfurococcales; Desulfurococcaceae; Staphylothermus
PSMC	ABN70013	Staphylothermus marinus F1	402	Archaea; Crenarchaeota; Thermoprotei; Desulfurococcales; Desulfurococcaceae; Staphylothermus
PSMC	ADG91543	Thermosphaera aggregans DSM 11486	404	Archaea; Crenarchaeota; Thermoprotei; Desulfurococcales; Desulfurococcaceae; Thermosphaera
PSMC	YP_004781919	Pyrolobus fumarii 1A	406	Archaea; Crenarchaeota; Thermoprotei; Desulfurococcales; Pyrodictiaceae; Pyrolobus
PSMC	AEE93692	Acidianus hospitalis W1	390	Archaea; Crenarchaeota; Thermoprotei; Sulfolobales; Sulfolobaceae; Acidianus
PSMC	ABP96413	Metallosphaera sedula DSM 5348	379	Archaea; Crenarchaeota; Thermoprotei; Sulfolobales; Sulfolobaceae; Metallosphaera
PSMC	EHP69474	Metallosphaera yellowstonensis MK1	391	Archaea; Crenarchaeota; Thermoprotei; Sulfolobales; Sulfolobaceae; Metallosphaera
PSMC	YP_005646368	Sulfolobus islandicus HVE10/4	393	Archaea; Crenarchaeota; Thermoprotei; Sulfolobales; Sulfolobaceae; Sulfolobus
PSMC	YP_003420112	Sulfolobus islandicus L.D.8.5	393	Archaea; Crenarchaeota; Thermoprotei; Sulfolobales; Sulfolobaceae; Sulfolobus
PSMC	YP_002829902	Sulfolobus islandicus M.14.25	393	Archaea; Crenarchaeota; Thermoprotei; Sulfolobales; Sulfolobaceae; Sulfolobus
PSMC	YP_002843863	Sulfolobus islandicus M.16.27	393	Archaea; Crenarchaeota; Thermoprotei; Sulfolobales; Sulfolobaceae; Sulfolobus
PSMC	YP_002915148	Sulfolobus islandicus M.16.4	393	Archaea; Crenarchaeota; Thermoprotei; Sulfolobales; Sulfolobaceae; Sulfolobus
PSMC	YP_005649004	Sulfolobus islandicus REY15A	393	Archaea; Crenarchaeota; Thermoprotei; Sulfolobales; Sulfolobaceae; Sulfolobus
PSMC	ACP48084	Sulfolobus islandicus Y.N.15.51	393	Archaea; Crenarchaeota; Thermoprotei; Sulfolobales; Sulfolobaceae; Sulfolobus
PSMC	ACX91485	Sulfolobus solfataricus 98/2	393	Archaea; Crenarchaeota; Thermoprotei; Sulfolobales; Sulfolobaceae; Sulfolobus
PSMC	Q980M1	Sulfolobus solfataricus P2	393	Archaea; Crenarchaeota; Thermoprotei; Sulfolobales; Sulfolobaceae; Sulfolobus
PSMC	ADD09191	Aciduliprofundum boonei T469	394	Archaea; Euryarchaeota; Aciduliprofundum
PSMC	O28303	Archaeoglobus fulgidus DSM 4304	398	Archaea; Euryarchaeota; Archaeoglobi; Archaeoglobales; Archaeoglobaceae; Archaeoglobus
PSMC	YP_003401348	Archaeoglobus profundus DSM 5631	407	Archaea; Euryarchaeota; Archaeoglobi; Archaeoglobales; Archaeoglobaceae; Archaeoglobus
PSMC	AGK60752	Archaeoglobus sulfaticallidus PM70-1	411	Archaea; Euryarchaeota; Archaeoglobi; Archaeoglobales; Archaeoglobaceae; Archaeoglobus
PSMC	ADC64781	Ferroglobus placidus DSM 10642	400	Archaea; Euryarchaeota; Archaeoglobi; Archaeoglobales; Archaeoglobaceae; Ferroglobus
PSMC	WP_015504058	Candidatus Methanomethylophilus alvus	400	Archaea; Euryarchaeota; Candidatus Methanomethylophilus
PSMC	ERG88522	halophilic archaeon J07HX5	406	Archaea; Euryarchaeota; Halobacteria; Halobacteriales
PSMC	AAV47895	Haloarcula marismortui ATCC 43049	406	Archaea; Euryarchaeota; Halobacteria; Halobacteriales; Halobacteriaceae; Haloarcula
PSMC	Q9HRW6	Halobacterium sp. NRC-1	406	Archaea; Euryarchaeota; Halobacteria; Halobacteriales; Halobacteriaceae; Halobacterium
PSMC	Q5UT56	Haloferax volcanii DS2	412	Archaea; Euryarchaeota; Halobacteria; Halobacteriales; Halobacteriaceae; Haloferax
PSMC	ADQ66154	Halogeometricum borinquense DSM 11551	409	Archaea; Euryarchaeota; Halobacteria; Halobacteriales; Halobacteriaceae; Halogeometricum
PSMC	ACV47428	Halomicrobium mukohataei DSM 12286	406	Archaea; Euryarchaeota; Halobacteria; Halobacteriales; Halobacteriaceae; Halomicrobium
PSMC	ERH06646	Halonotius sp. J07HN4	404	Archaea; Euryarchaeota; Halobacteria; Halobacteriales; Halobacteriaceae; Halonotius
PSMC	WP_011571655	Haloquadratum walsbyi	412	Archaea; Euryarchaeota; Halobacteria; Halobacteriales; Halobacteriaceae; Haloquadratum
PSMC	YP_658145	Haloquadratum walsbyi DSM 16790	412	Archaea; Euryarchaeota; Halobacteria; Halobacteriales; Halobacteriaceae; Haloquadratum
PSMC	ERG96547	Haloquadratum walsbyi J07HQW2	405	Archaea; Euryarchaeota; Halobacteria; Halobacteriales; Halobacteriaceae; Haloquadratum
PSMC	WP_020935989	Halorhabdus tiamatea	399	Archaea; Euryarchaeota; Halobacteria; Halobacteriales; Halobacteriaceae; Halorhabdus
PSMC	YP_008375999	Halorhabdus tiamatea SARL4B	399	Archaea; Euryarchaeota; Halobacteria; Halobacteriales; Halobacteriaceae; Halorhabdus
PSMC	ACV11336	Halorhabdus utahensis DSM 12940	407	Archaea; Euryarchaeota; Halobacteria; Halobacteriales; Halobacteriaceae; Halorhabdus
PSMC	ACM57589	Halorubrum lacusprofundi ATCC 49239	407	Archaea; Euryarchaeota; Halobacteria; Halobacteriales; Halobacteriaceae; Halorubrum
PSMC	CDK38303	Halorubrum sp. AJ67	405	Archaea; Euryarchaeota; Halobacteria; Halobacteriales; Halobacteriaceae; Halorubrum
PSMC	ERH04124	Halorubrum sp. J07HR59	390	Archaea; Euryarchaeota; Halobacteria; Halobacteriales; Halobacteriaceae; Halorubrum
PSMC	ADB60378	Haloterrigena turkmenica DSM 5511	405	Archaea; Euryarchaeota; Halobacteria; Halobacteriales; Halobacteriaceae; Haloterrigena
PSMC	WP_015299440	Halovivax ruber	430	Archaea; Euryarchaeota; Halobacteria; Halobacteriales; Halobacteriaceae; Halovivax
PSMC	YP_007283921	Halovivax ruber XH-70	404	Archaea; Euryarchaeota; Halobacteria; Halobacteriales; Halobacteriaceae; Halovivax
PSMC	YP_003480563	Natrialba magadii ATCC 43099	405	Archaea; Euryarchaeota; Halobacteria; Halobacteriales; Halobacteriaceae; Natrialba
PSMC	AGB30291	Natrinema pellirubrum DSM 15624	410	Archaea; Euryarchaeota; Halobacteria; Halobacteriales; Halobacteriaceae; Natrinema
PSMC	AFO58028	Natrinema sp. J7-2	448	Archaea; Euryarchaeota; Halobacteria; Halobacteriales; Halobacteriaceae; Natrinema
PSMC	AFZ72095	Natronobacterium gregoryi SP2	405	Archaea; Euryarchaeota; Halobacteria; Halobacteriales; Halobacteriaceae; Natronobacterium
PSMC	AGB36678	Natronococcus occultus SP4	405	Archaea; Euryarchaeota; Halobacteria; Halobacteriales; Halobacteriaceae; Natronococcus
PSMC	AEG17463	Methanobacterium paludis	403	Archaea; Euryarchaeota; Methanobacteria; Methanobacteriales; Methanobacteriaceae; Methanobacterium
PSMC	WP_008516366	Methanobacterium sp. Maddingley MBC34	410	Archaea; Euryarchaeota; Methanobacteria; Methanobacteriales; Methanobacteriaceae; Methanobacterium
PSMC	YP_008915361	Methanobacterium sp. MB1	410	Archaea; Euryarchaeota; Methanobacteria; Methanobacteriales; Methanobacteriaceae; Methanobacterium
PSMC	YP_004519264	Methanobacterium sp. SWAN-1	403	Archaea; Euryarchaeota; Methanobacteria; Methanobacteriales; Methanobacteriaceae; Methanobacterium
PSMC	EEE42818	Methanobrevibacter smithii DSM 2375	420	Archaea; Euryarchaeota; Methanobacteria; Methanobacteriales; Methanobacteriaceae; Methanobrevibacter
PSMC	ABC57587	Methanosphaera stadtmanae DSM 3091	406	Archaea; Euryarchaeota; Methanobacteria; Methanobacteriales; Methanobacteriaceae; Methanosphaera
PSMC	YP_003850031	Methanothermobacter marburgensis str. Marburg	410	Archaea; Euryarchaeota; Methanobacteria; Methanobacteriales; Methanobacteriaceae; Methanothermobacter
PSMC	O26824	Methanothermobacter thermautotrophicus str. Delta H	410	Archaea; Euryarchaeota; Methanobacteria; Methanobacteriales; Methanobacteriaceae; Methanothermobacter
PSMC	ADP77319	Methanothermus fervidus DSM 2088	410	Archaea; Euryarchaeota; Methanobacteria; Methanobacteriales; Methanothermaceae; Methanothermus
PSMC	ACV23992	Methanocaldococcus fervens AG86	430	Archaea; Euryarchaeota; Methanococci; Methanococcales; Methanocaldococcaceae; Methanocaldococcus
PSMC	YP_003616362	Methanocaldococcus infernus ME	421	Archaea; Euryarchaeota; Methanococci; Methanococcales; Methanocaldococcaceae; Methanocaldococcus
PSMC	Q58576	Methanocaldococcus jannaschii DSM 2661	430	Archaea; Euryarchaeota; Methanococci; Methanococcales; Methanocaldococcaceae; Methanocaldococcus
PSMC	YP_003458227	Methanocaldococcus sp. FS406-22	430	Archaea; Euryarchaeota; Methanococci; Methanococcales; Methanocaldococcaceae; Methanocaldococcus
PSMC	ACX72378	Methanocaldococcus vulcanius M7	432	Archaea; Euryarchaeota; Methanococci; Methanococcales; Methanocaldococcaceae; Methanocaldococcus
PSMC	EHP87378	Methanotorris formicicus Mc-S-70	407	Archaea; Euryarchaeota; Methanococci; Methanococcales; Methanocaldococcaceae; Methanotorris
PSMC	YP_004484433	Methanotorris igneus Kol 5	407	Archaea; Euryarchaeota; Methanococci; Methanococcales; Methanocaldococcaceae; Methanotorris
PSMC	ABR56611	Methanococcus aeolicus Nankai-3	408	Archaea; Euryarchaeota; Methanococci; Methanococcales; Methanococcaceae; Methanococcus
PSMC	ABO36058	Methanococcus maripaludis C5	407	Archaea; Euryarchaeota; Methanococci; Methanococcales; Methanococcaceae; Methanococcus
PSMC	ABX01839	Methanococcus maripaludis C6	407	Archaea; Euryarchaeota; Methanococci; Methanococcales; Methanococcaceae; Methanococcus
PSMC	A6VHR1	Methanococcus maripaludis C7	407	Archaea; Euryarchaeota; Methanococci; Methanococcales; Methanococcaceae; Methanococcus
PSMC	CAF31203	Methanococcus maripaludis S2	407	Archaea; Euryarchaeota; Methanococci; Methanococcales; Methanococcaceae; Methanococcus
PSMC	Q6LWR0	Methanococcus maripaludis S2	407	Archaea; Euryarchaeota; Methanococci; Methanococcales; Methanococcaceae; Methanococcus
PSMC	A6UQT3	Methanococcus vannielii SB	407	Archaea; Euryarchaeota; Methanococci; Methanococcales; Methanococcaceae; Methanococcus
PSMC	ADI37016	Methanococcus voltae A3	405	Archaea; Euryarchaeota; Methanococci; Methanococcales; Methanococcaceae; Methanococcus
PSMC	YP_004576671	Methanothermococcus okinawensis IH1	408	Archaea; Euryarchaeota; Methanococci; Methanococcales; Methanococcaceae; Methanothermococcus
PSMC	Q0W257	Methanocella arvoryzae MRE50	417	Archaea; Euryarchaeota; Methanomicrobia; Methanocellales; Methanocellaceae; Methanocella
PSMC	ABN07038	Methanocorpusculum labreanum Z	429	Archaea; Euryarchaeota; Methanomicrobia; Methanomicrobiales; Methanocorpusculaceae; Methanocorpusculum
PSMC	CCJ36956	Methanoculleus bourgensis MS2	412	Archaea; Euryarchaeota; Methanomicrobia; Methanomicrobiales; Methanomicrobiaceae; Methanoculleus
PSMC	A3CV35	Methanoculleus marisnigri JR1	412	Archaea; Euryarchaeota; Methanomicrobia; Methanomicrobiales; Methanomicrobiaceae; Methanoculleus
PSMC	EJG07167	Methanofollis liminatans DSM 4140	412	Archaea; Euryarchaeota; Methanomicrobia; Methanomicrobiales; Methanomicrobiaceae; Methanofollis
PSMC	EHQ36654	Methanoplanus limicola DSM 2279	412	Archaea; Euryarchaeota; Methanomicrobia; Methanomicrobiales; Methanomicrobiaceae; Methanoplanus
PSMC	ADN36832	Methanoplanus petrolearius DSM 11571	391	Archaea; Euryarchaeota; Methanomicrobia; Methanomicrobiales; Methanomicrobiaceae; Methanoplanus
PSMC	A7I8B8	Methanoregula boonei 6A8	436	Archaea; Euryarchaeota; Methanomicrobia; Methanomicrobiales; Methanoregulaceae; Methanoregula
PSMC	WP_015285531	Methanoregula formicica	386	Archaea; Euryarchaeota; Methanomicrobia; Methanomicrobiales; Methanoregulaceae; Methanoregula
PSMC	AGB02568	Methanoregula formicica SMSP	386	Archaea; Euryarchaeota; Methanomicrobia; Methanomicrobiales; Methanoregulaceae; Methanoregula
PSMC	ACL15880	Methanosphaerula palustris E1-9c	386	Archaea; Euryarchaeota; Methanomicrobia; Methanomicrobiales; Methanoregulaceae; Methanosphaerula
PSMC	Q2FQ56	Methanospirillum hungatei JF-1	412	Archaea; Euryarchaeota; Methanomicrobia; Methanomicrobiales; Methanospirillaceae; Methanospirillum
PSMC	KCZ72060	Candidatus Methanoperedens nitroreducens	412	Archaea; Euryarchaeota; Methanomicrobia; Methanosarcinales; Candidatus Methanoperedenaceae; Candidatus Methanoperedens
PSMC	ABK14249	Methanosaeta thermophila PT	404	Archaea; Euryarchaeota; Methanomicrobia; Methanosarcinales; Methanosaetaceae; Methanosaeta
PSMC	ABE53157	Methanococcoides burtonii DSM 6242	415	Archaea; Euryarchaeota; Methanomicrobia; Methanosarcinales; Methanosarcinaceae; Methanococcoides
PSMC	ADI73054	Methanohalobium evestigatum Z-7303	446	Archaea; Euryarchaeota; Methanomicrobia; Methanosarcinales; Methanosarcinaceae; Methanohalobium
PSMC	ADE35834	Methanohalophilus mahii DSM 5219	429	Archaea; Euryarchaeota; Methanomicrobia; Methanosarcinales; Methanosarcinaceae; Methanohalophilus
PSMC	ETA67698	Methanolobus tindarius DSM 2278	429	Archaea; Euryarchaeota; Methanomicrobia; Methanosarcinales; Methanosarcinaceae; Methanolobus
PSMC	WP_015325535	Methanomethylovorans hollandica	430	Archaea; Euryarchaeota; Methanomicrobia; Methanosarcinales; Methanosarcinaceae; Methanomethylovorans
PSMC	AGB48878	Methanomethylovorans hollandica DSM 15978	412	Archaea; Euryarchaeota; Methanomicrobia; Methanosarcinales; Methanosarcinaceae; Methanomethylovorans
PSMC	AEH61341	Methanosalsum zhilinae DSM 4017	410	Archaea; Euryarchaeota; Methanomicrobia; Methanosarcinales; Methanosarcinaceae; Methanosalsum
PSMC	AAM07612	Methanosarcina acetivorans C2A	441	Archaea; Euryarchaeota; Methanomicrobia; Methanosarcinales; Methanosarcinaceae; Methanosarcina
PSMC	WP_015411502	Methanosarcina mazei	431	Archaea; Euryarchaeota; Methanomicrobia; Methanosarcinales; Methanosarcinaceae; Methanosarcina
PSMC	Q8PY58	Methanosarcina mazei Go1	420	Archaea; Euryarchaeota; Methanomicrobia; Methanosarcinales; Methanosarcinaceae; Methanosarcina
PSMC	YP_007489700	Methanosarcina mazei Tuc01	431	Archaea; Euryarchaeota; Methanomicrobia; Methanosarcinales; Methanosarcinaceae; Methanosarcina
PSMC	Q8TX03	Methanopyrus kandleri AV19	436	Archaea; Euryarchaeota; Methanopyri; Methanopyrales; Methanopyraceae; Methanopyrus
PSMC	Q9V287	Pyrococcus abyssi GE5	396	Archaea; Euryarchaeota; Thermococci; Thermococcales; Thermococcaceae; Pyrococcus
PSMC	Q8U4H3	Pyrococcus furiosus DSM 3638	396	Archaea; Euryarchaeota; Thermococci; Thermococcales; Thermococcaceae; Pyrococcus
PSMC	O57940	Pyrococcus horikoshii OT3	399	Archaea; Euryarchaeota; Thermococci; Thermococcales; Thermococcaceae; Pyrococcus
PSMC	ACS33910	Thermococcus gammatolerans EJ3	397	Archaea; Euryarchaeota; Thermococci; Thermococcales; Thermococcaceae; Thermococcus
PSMC	Q5JHS5	Thermococcus kodakarensis KOD1	397	Archaea; Euryarchaeota; Thermococci; Thermococcales; Thermococcaceae; Thermococcus
PSMC	B6YXR2	Thermococcus onnurineus NA1	398	Archaea; Euryarchaeota; Thermococci; Thermococcales; Thermococcaceae; Thermococcus
PSMC	EEB74211	Thermococcus sp. AM4	397	Archaea; Euryarchaeota; Thermococci; Thermococcales; Thermococcaceae; Thermococcus
PSMC	WP_011153181	Nanoarchaeum equitans	369	Archaea; Nanoarchaeota; Nanoarchaeum
PSMC	NP_963479	Nanoarchaeum equitans Kin4-M	369	Archaea; Nanoarchaeota; Nanoarchaeum
PSMC1	ETW18248	Plasmodium falciparum Vietnam Oak-Knoll (FVO)	448	Eukaryota; Alveolata; Apicomplexa; Aconoidasida; Haemosporida; Plasmodium; Plasmodium (Laverania)
PSMC1	EWS72448	Tetrahymena thermophila SB210	453	Eukaryota; Alveolata; Ciliophora; Intramacronucleata; Oligohymenophorea; Hymenostomatida; Tetrahymenina; Tetrahymenidae; Tetrahymena
PSMC1	XP_002765620	Perkinsus marinus ATCC 50983	446	Eukaryota; Alveolata; Perkinsea; Perkinsida; Perkinsidae; Perkinsus
PSMC1	XP_004357511	Dictyostelium fasciculatum	440	Eukaryota; Amoebozoa; Mycetozoa; Dictyosteliida; Dictyostelium
PSMC1	AMSG_07031	Thecamonas trahens	443	Eukaryota; Apusozoa; Apusomonadidae; Thecamonas
PSMC1	XP_001744260	Monosiga brevicollis MX1	410	Eukaryota; Choanoflagellida; Codonosigidae; Monosiga
PSMC1	XP_005838339	Guillardia theta CCMP2712	440	Eukaryota; Cryptophyta; Pyrenomonadales; Geminigeraceae; Guillardia
PSMC1	EFO64482	Giardia lamblia P15	447	Eukaryota; Diplomonadida; Hexamitidae; Giardiinae; Giardia
PSMC1	AAF91244	Trypanosoma brucei	437	Eukaryota; Euglenozoa; Kinetoplastida; Trypanosomatidae; Trypanosoma
PSMC1	EEU04326	Saccharomyces cerevisiae JAY291	437	Eukaryota; Fungi; Dikarya; Ascomycota; Saccharomycotina; Saccharomycetes; Saccharomycetales; Saccharomycetaceae; Saccharomyces
PSMC1	XP_005769175	Emiliania huxleyi CCMP1516	436	Eukaryota; Haptophyceae; Isochrysidales; Noelaerhabdaceae; Emiliania
PSMC1	XP_002677130	Naegleria gruberi strain NEG-M	452	Eukaryota; Heterolobosea; Schizopyrenida; Vahlkampfiidae; Naegleria
PSMC1	XP_004363832	Capsaspora owczarzaki ATCC 30864	449	Eukaryota; Ichthyosporea; Capsaspora
PSMC1	NP_002793	Homo sapiens	440	Eukaryota; Metazoa; Chordata; Craniata; Vertebrata; Euteleostomi; Mammalia; Eutheria; Euarchontoglires; Primates; Haplorrhini; Catarrhini; Hominidae; Homo
PSMC1	XP_001324882	Trichomonas vaginalis G3	468	Eukaryota; Parabasalia; Trichomonadida; Trichomonadidae; Trichomonas
PSMC1	ETO09518	Reticulomyxa filosa	412	Eukaryota; Rhizaria; Foraminifera; Reticulomyxidae; Reticulomyxa
PSMC1	XP_005705264	Galdieria sulphuraria	413	Eukaryota; Rhodophyta; Bangiophyceae; Cyanidiales; Cyanidiaceae; Galdieria
PSMC1	XP_002286831	Thalassiosira pseudonana CCMP1335	441	Eukaryota; Stramenopiles; Bacillariophyta; Coscinodiscophyceae; Thalassiosirophycidae; Thalassiosirales; Thalassiosiraceae; Thalassiosira
PSMC1	AAF22522	Arabidopsis thaliana	443	Eukaryota; Viridiplantae; Streptophyta; Embryophyta; Tracheophyta; Spermatophyta; Magnoliophyta; eudicotyledons; Gunneridae; Pentapetalae; rosids; malvids; Brassicales; Brassicaceae; Camelineae; Arabidopsis
PSMC2	CAD52250	Plasmodium falciparum 3D7	420	Eukaryota; Alveolata; Apicomplexa; Aconoidasida; Haemosporida; Plasmodium; Plasmodium (Laverania)
PSMC2	XP_001018127	Tetrahymena thermophila	430	Eukaryota; Alveolata; Ciliophora; Intramacronucleata; Oligohymenophorea; Hymenostomatida; Tetrahymenina; Tetrahymenidae; Tetrahymena
PSMC2	XP_002772916	Perkinsus marinus ATCC 50983	926	Eukaryota; Alveolata; Perkinsea; Perkinsida; Perkinsidae; Perkinsus
PSMC2	EAL68960	Dictyostelium discoideum AX4	428	Eukaryota; Amoebozoa; Mycetozoa; Dictyosteliida; Dictyostelium
PSMC2	AMSG_08304	Thecamonas trahens	437	Eukaryota; Apusozoa; Apusomonadidae; Thecamonas
PSMC2	EDQ88659	Monosiga brevicollis MX1	437	Eukaryota; Choanoflagellida; Codonosigidae; Monosiga
PSMC2	XP_005825027	Guillardia theta CCMP2712	435	Eukaryota; Cryptophyta; Pyrenomonadales; Geminigeraceae; Guillardia
PSMC2	EFO61774	Giardia lamblia P15	510	Eukaryota; Diplomonadida; Hexamitidae; Giardiinae; Giardia
PSMC2	EPY33509	Angomonas deanei	435	Eukaryota; Euglenozoa; Kinetoplastida; Trypanosomatidae; Angomonas
PSMC2	CAY80945	Saccharomyces cerevisiae EC1118	467	Eukaryota; Fungi; Dikarya; Ascomycota; Saccharomycotina; Saccharomycetes; Saccharomycetales; Saccharomycetaceae; Saccharomyces
PSMC2	XP_005757254	Emiliania huxleyi CCMP1516	281	Eukaryota; Haptophyceae; Isochrysidales; Noelaerhabdaceae; Emiliania
PSMC2	EFC40489	Naegleria gruberi	445	Eukaryota; Heterolobosea; Schizopyrenida; Vahlkampfiidae; Naegleria
PSMC2	EFW44561	Capsaspora owczarzaki ATCC 30864	440	Eukaryota; Ichthyosporea; Capsaspora
PSMC2	AAH02589	Homo sapiens	433	Eukaryota; Metazoa; Chordata; Craniata; Vertebrata; Euteleostomi; Mammalia; Eutheria; Euarchontoglires; Primates; Haplorrhini; Catarrhini; Hominidae; Homo
PSMC2	EAY10016	Trichomonas vaginalis G3	423	Eukaryota; Parabasalia; Trichomonadida; Trichomonadidae; Trichomonas
PSMC2	ETO25161	Reticulomyxa filosa	483	Eukaryota; Rhizaria; Foraminifera; Reticulomyxidae; Reticulomyxa
PSMC2	XP_005536322	Cyanidioschyzon merolae strain 10D	425	Eukaryota; Rhodophyta; Bangiophyceae; Cyanidiales; Cyanidiaceae; Cyanidioschyzon
PSMC2	XP_002293973	Thalassiosira pseudonana CCMP1335	431	Eukaryota; Stramenopiles; Bacillariophyta; Coscinodiscophyceae; Thalassiosirophycidae; Thalassiosirales; Thalassiosiraceae; Thalassiosira
PSMC2	AAF22521	Arabidopsis thaliana	426	Eukaryota; Viridiplantae; Streptophyta; Embryophyta; Tracheophyta; Spermatophyta; Magnoliophyta; eudicotyledons; Gunneridae; Pentapetalae; rosids; malvids; Brassicales; Brassicaceae; Camelineae; Arabidopsis
PSMC3	AAN35898	Plasmodium falciparum 3D7	439	Eukaryota; Alveolata; Apicomplexa; Aconoidasida; Haemosporida; Plasmodium; Plasmodium (Laverania)
PSMC3	EAR99472	Tetrahymena thermophila SB210	437	Eukaryota; Alveolata; Ciliophora; Intramacronucleata; Oligohymenophorea; Hymenostomatida; Tetrahymenina; Tetrahymenidae; Tetrahymena
PSMC3	EER00950	Perkinsus marinus ATCC 50983	457	Eukaryota; Alveolata; Perkinsea; Perkinsida; Perkinsidae; Perkinsus
PSMC3	EAL65256	Dictyostelium discoideum AX4	421	Eukaryota; Amoebozoa; Mycetozoa; Dictyosteliida; Dictyostelium
PSMC3	AMSG_06400	Thecamonas trahens	430	Eukaryota; Apusozoa; Apusomonadidae; Thecamonas
PSMC3	EDQ85933	Monosiga brevicollis MX1	476	Eukaryota; Choanoflagellida; Codonosigidae; Monosiga
PSMC3	EKX49880	Guillardia theta CCMP2712	430	Eukaryota; Cryptophyta; Pyrenomonadales; Geminigeraceae; Guillardia
PSMC3	EFO61017	Giardia lamblia P15	501	Eukaryota; Diplomonadida; Hexamitidae; Giardiinae; Giardia
PSMC3	AAF91247	Trypanosoma brucei	445	Eukaryota; Euglenozoa; Kinetoplastida; Trypanosomatidae; Trypanosoma
PSMC3	EWG83219	Saccharomyces cerevisiae R008	434	Eukaryota; Fungi; Dikarya; Ascomycota; Saccharomycotina; Saccharomycetes; Saccharomycetales; Saccharomycetaceae; Saccharomyces
PSMC3	XP_005769175	Emiliania huxleyi CCMP1516	436	Eukaryota; Haptophyceae; Isochrysidales; Noelaerhabdaceae; Emiliania
PSMC3	XP_005756663	Emiliania huxleyi CCMP1516	447	Eukaryota; Haptophyceae; Isochrysidales; Noelaerhabdaceae; Emiliania
PSMC3	EFC36990	Naegleria gruberi	428	Eukaryota; Heterolobosea; Schizopyrenida; Vahlkampfiidae; Naegleria
PSMC3	EFW46766	Capsaspora owczarzaki ATCC 30864	436	Eukaryota; Ichthyosporea; Capsaspora
PSMC3	NP_002795	Homo sapiens	439	Eukaryota; Metazoa; Chordata; Craniata; Vertebrata; Euteleostomi; Mammalia; Eutheria; Euarchontoglires; Primates; Haplorrhini; Catarrhini; Hominidae; Homo
PSMC3	EAY22510	Trichomonas vaginalis G3	422	Eukaryota; Parabasalia; Trichomonadida; Trichomonadidae; Trichomonas
PSMC3	ETO18962	Reticulomyxa filosa	368	Eukaryota; Rhizaria; Foraminifera; Reticulomyxidae; Reticulomyxa
PSMC3	XP_005704275	Galdieria sulphuraria	421	Eukaryota; Rhodophyta; Bangiophyceae; Cyanidiales; Cyanidiaceae; Galdieria
PSMC3	XP_002291414	Thalassiosira pseudonana CCMP1335	427	Eukaryota; Stramenopiles; Bacillariophyta; Coscinodiscophyceae; Thalassiosirophycidae; Thalassiosirales; Thalassiosiraceae; Thalassiosira
PSMC3	AAF22525	Arabidopsis thaliana	424	Eukaryota; Viridiplantae; Streptophyta; Embryophyta; Tracheophyta; Spermatophyta; Magnoliophyta; eudicotyledons; Gunneridae; Pentapetalae; rosids; malvids; Brassicales; Brassicaceae; Camelineae; Arabidopsis
PSMC4	CAD49173	Plasmodium falciparum 3D7	392	Eukaryota; Alveolata; Apicomplexa; Aconoidasida; Haemosporida; Plasmodium; Plasmodium (Laverania)
PSMC4	EAR87503	Tetrahymena thermophila SB210	401	Eukaryota; Alveolata; Ciliophora; Intramacronucleata; Oligohymenophorea; Hymenostomatida; Tetrahymenina; Tetrahymenidae; Tetrahymena
PSMC4	XP_002780868	Perkinsus marinus ATCC 50983	410	Eukaryota; Alveolata; Perkinsea; Perkinsida; Perkinsidae; Perkinsus
PSMC4	XP_636422	Dictyostelium discoideum AX4	403	Eukaryota; Amoebozoa; Mycetozoa; Dictyosteliida; Dictyostelium
PSMC4	AMSG_06877	Thecamonas trahens	343	Eukaryota; Apusozoa; Apusomonadidae; Thecamonas
PSMC4	XP_001747495	Monosiga brevicollis MX1	427	Eukaryota; Choanoflagellida; Codonosigidae; Monosiga
PSMC4	EKX46960	Guillardia theta CCMP2712	387	Eukaryota; Cryptophyta; Pyrenomonadales; Geminigeraceae; Guillardia
PSMC4	EDO82541	Giardia lamblia ATCC 50803	390	Eukaryota; Diplomonadida; Hexamitidae; Giardiinae; Giardia
PSMC4	AAF91245	Trypanosoma brucei	403	Eukaryota; Euglenozoa; Kinetoplastida; Trypanosomatidae; Trypanosoma
PSMC4	CAA51972	Saccharomyces cerevisiae	428	Eukaryota; Fungi; Dikarya; Ascomycota; Saccharomycotina; Saccharomycetes; Saccharomycetales; Saccharomycetaceae; Saccharomyces
PSMC4	XP_005769175	Emiliania huxleyi CCMP1516	436	Eukaryota; Haptophyceae; Isochrysidales; Noelaerhabdaceae; Emiliania
PSMC4	XP_002678532	Naegleria gruberi strain NEG-M	397	Eukaryota; Heterolobosea; Schizopyrenida; Vahlkampfiidae; Naegleria
PSMC4	XP_004364047	Capsaspora owczarzaki ATCC 30864	402	Eukaryota; Ichthyosporea; Capsaspora
PSMC4	P43686	Homo sapiens	418	Eukaryota; Metazoa; Chordata; Craniata; Vertebrata; Euteleostomi; Mammalia; Eutheria; Euarchontoglires; Primates; Haplorrhini; Catarrhini; Hominidae; Homo
PSMC4	XP_001299810	Trichomonas vaginalis G3	388	Eukaryota; Parabasalia; Trichomonadida; Trichomonadidae; Trichomonas
PSMC4	ETO17483	Reticulomyxa filosa	211	Eukaryota; Rhizaria; Foraminifera; Reticulomyxidae; Reticulomyxa
PSMC4	XP_005706946	Galdieria sulphuraria	413	Eukaryota; Rhodophyta; Bangiophyceae; Cyanidiales; Cyanidiaceae; Galdieria
PSMC4	EED89471	Thalassiosira pseudonana CCMP1335	374	Eukaryota; Stramenopiles; Bacillariophyta; Coscinodiscophyceae; Thalassiosirophycidae; Thalassiosirales; Thalassiosiraceae; Thalassiosira
PSMC4	AAF22523	Arabidopsis thaliana	408	Eukaryota; Viridiplantae; Streptophyta; Embryophyta; Tracheophyta; Spermatophyta; Magnoliophyta; eudicotyledons; Gunneridae; Pentapetalae; rosids; malvids; Brassicales; Brassicaceae; Camelineae; Arabidopsis
PSMC5	AAN36553	Plasmodium falciparum 3D7	435	Eukaryota; Alveolata; Apicomplexa; Aconoidasida; Haemosporida; Plasmodium; Plasmodium (Laverania)
PSMC5	XP_001009196	Tetrahymena thermophila	395	Eukaryota; Alveolata; Ciliophora; Intramacronucleata; Oligohymenophorea; Hymenostomatida; Tetrahymenina; Tetrahymenidae; Tetrahymena
PSMC5	XP_002772340	Perkinsus marinus ATCC 50983	408	Eukaryota; Alveolata; Perkinsea; Perkinsida; Perkinsidae; Perkinsus
PSMC5	EAL61170	Dictyostelium discoideum AX4	403	Eukaryota; Amoebozoa; Mycetozoa; Dictyosteliida; Dictyostelium
PSMC5	AMSG_11856	Thecamonas trahens	1015	Eukaryota; Apusozoa; Apusomonadidae; Thecamonas
PSMC5	EDQ85225	Monosiga brevicollis MX1	418	Eukaryota; Choanoflagellida; Codonosigidae; Monosiga
PSMC5	EKX47397	Guillardia theta CCMP2712	403	Eukaryota; Cryptophyta; Pyrenomonadales; Geminigeraceae; Guillardia
PSMC5	EFO62517	Giardia lamblia P15	401	Eukaryota; Diplomonadida; Hexamitidae; Giardiinae; Giardia
PSMC5	AAF91248	Trypanosoma brucei	408	Eukaryota; Euglenozoa; Kinetoplastida; Trypanosomatidae; Trypanosoma
PSMC5	CAY79712	Saccharomyces cerevisiae EC1118	405	Eukaryota; Fungi; Dikarya; Ascomycota; Saccharomycotina; Saccharomycetes; Saccharomycetales; Saccharomycetaceae; Saccharomyces
PSMC5	XP_005782841	Emiliania huxleyi CCMP1516	376	Eukaryota; Haptophyceae; Isochrysidales; Noelaerhabdaceae; Emiliania
PSMC5	EFC43204	Naegleria gruberi	407	Eukaryota; Heterolobosea; Schizopyrenida; Vahlkampfiidae; Naegleria
PSMC5	EFW43794	Capsaspora owczarzaki ATCC 30864	429	Eukaryota; Ichthyosporea; Capsaspora
PSMC5	NP_002796	Homo sapiens	406	Eukaryota; Metazoa; Chordata; Craniata; Vertebrata; Euteleostomi; Mammalia; Eutheria; Euarchontoglires; Primates; Haplorrhini; Catarrhini; Hominidae; Homo
PSMC5	EAX98479	Trichomonas vaginalis G3	388	Eukaryota; Parabasalia; Trichomonadida; Trichomonadidae; Trichomonas
PSMC5	ETO27967	Reticulomyxa filosa	169	Eukaryota; Rhizaria; Foraminifera; Reticulomyxidae; Reticulomyxa
PSMC5	XP_005535327	Cyanidioschyzon merolae strain 10D	397	Eukaryota; Rhodophyta; Bangiophyceae; Cyanidiales; Cyanidiaceae; Cyanidioschyzon
PSMC5	XP_002287160	Thalassiosira pseudonana CCMP1335	404	Eukaryota; Stramenopiles; Bacillariophyta; Coscinodiscophyceae; Thalassiosirophycidae; Thalassiosirales; Thalassiosiraceae; Thalassiosira
PSMC5	AAF22526	Arabidopsis thaliana	405	Eukaryota; Viridiplantae; Streptophyta; Embryophyta; Tracheophyta; Spermatophyta; Magnoliophyta; eudicotyledons; Gunneridae; Pentapetalae; rosids; malvids; Brassicales; Brassicaceae; Camelineae; Arabidopsis
PSMC6	AAM02091	Methanopyrus kandleri AV19	436	Archaea; Euryarchaeota; Methanopyri; Methanopyrales; Methanopyraceae; Methanopyrus
PSMC6	ACS33910	Thermococcus gammatolerans EJ3	397	Archaea; Euryarchaeota; Thermococci; Thermococcales; Thermococcaceae; Thermococcus
PSMC6	CAD52198	Plasmodium falciparum 3D7	393	Eukaryota; Alveolata; Apicomplexa; Aconoidasida; Haemosporida; Plasmodium; Plasmodium (Laverania)
PSMC6	XP_001009196	Tetrahymena thermophila	395	Eukaryota; Alveolata; Ciliophora; Intramacronucleata; Oligohymenophorea; Hymenostomatida; Tetrahymenina; Tetrahymenidae; Tetrahymena
PSMC6	XP_002780317	Perkinsus marinus ATCC 50983	398	Eukaryota; Alveolata; Perkinsea; Perkinsida; Perkinsidae; Perkinsus
PSMC6	Q54PJ1	Dictyostelium discoideum	393	Eukaryota; Amoebozoa; Mycetozoa; Dictyosteliida; Dictyostelium
PSMC6	AMSG_06603	Thecamonas trahens	379	Eukaryota; Apusozoa; Apusomonadidae; Thecamonas
PSMC6	EDQ90538	Monosiga brevicollis MX1	388	Eukaryota; Choanoflagellida; Codonosigidae; Monosiga
PSMC6	EKX40284	Guillardia theta CCMP2712	402	Eukaryota; Cryptophyta; Pyrenomonadales; Geminigeraceae; Guillardia
PSMC6	EFO63723	Giardia lamblia P15	401	Eukaryota; Diplomonadida; Hexamitidae; Giardiinae; Giardia
PSMC6	AAF91246	Trypanosoma brucei	399	Eukaryota; Euglenozoa; Kinetoplastida; Trypanosomatidae; Trypanosoma
PSMC6	CAY86539	Saccharomyces cerevisiae EC1118	437	Eukaryota; Fungi; Dikarya; Ascomycota; Saccharomycotina; Saccharomycetes; Saccharomycetales; Saccharomycetaceae; Saccharomyces
PSMC6	XP_005758218	Emiliania huxleyi CCMP1516	394	Eukaryota; Haptophyceae; Isochrysidales; Noelaerhabdaceae; Emiliania
PSMC6	EFC43575	Naegleria gruberi	394	Eukaryota; Heterolobosea; Schizopyrenida; Vahlkampfiidae; Naegleria
PSMC6	EFW41553	Capsaspora owczarzaki ATCC 30864	391	Eukaryota; Ichthyosporea; Capsaspora
PSMC6	AAH05390	Homo sapiens	389	Eukaryota; Metazoa; Chordata; Craniata; Vertebrata; Euteleostomi; Mammalia; Eutheria; Euarchontoglires; Primates; Haplorrhini; Catarrhini; Hominidae; Homo
PSMC6	EAX99138	Trichomonas vaginalis G3	391	Eukaryota; Parabasalia; Trichomonadida; Trichomonadidae; Trichomonas
PSMC6	ETO31553	Reticulomyxa filosa	391	Eukaryota; Rhizaria; Foraminifera; Reticulomyxidae; Reticulomyxa
PSMC6	XP_005536667	Cyanidioschyzon merolae strain 10D	399	Eukaryota; Rhodophyta; Bangiophyceae; Cyanidiales; Cyanidiaceae; Cyanidioschyzon
PSMC6	XP_002293113	Thalassiosira pseudonana CCMP1335	413	Eukaryota; Stramenopiles; Bacillariophyta; Coscinodiscophyceae; Thalassiosirophycidae; Thalassiosirales; Thalassiosiraceae; Thalassiosira
PSMC6	AAF22524	Arabidopsis thaliana	399	Eukaryota; Viridiplantae; Streptophyta; Embryophyta; Tracheophyta; Spermatophyta; Magnoliophyta; eudicotyledons; Gunneridae; Pentapetalae; rosids; malvids; Brassicales; Brassicaceae; Camelineae; Arabidopsis
PSMD1	AAN37245	Plasmodium falciparum 3D7	1172	Eukaryota; Alveolata; Apicomplexa; Aconoidasida; Haemosporida; Plasmodium; Plasmodium (Laverania)
PSMD1	EAR85471	Tetrahymena thermophila SB210	945	Eukaryota; Alveolata; Ciliophora; Intramacronucleata; Oligohymenophorea; Hymenostomatida; Tetrahymenina; Tetrahymenidae; Tetrahymena
PSMD1	XP_002783676	Perkinsus marinus ATCC 50983	750	Eukaryota; Alveolata; Perkinsea; Perkinsida; Perkinsidae; Perkinsus
PSMD1	EAL51760	Entamoeba histolytica HM-1:IMSS	909	Eukaryota; Amoebozoa; Archamoebae; Entamoebidae; Entamoeba
PSMD1	AMSG_11223	Thecamonas trahens	675	Eukaryota; Apusozoa; Apusomonadidae; Thecamonas
PSMD1	EDQ88303	Monosiga brevicollis MX1	939	Eukaryota; Choanoflagellida; Codonosigidae; Monosiga
PSMD1	EKX51464	Guillardia theta CCMP2712	991	Eukaryota; Cryptophyta; Pyrenomonadales; Geminigeraceae; Guillardia
PSMD1	ESU42269	Giardia intestinalis	1339	Eukaryota; Diplomonadida; Hexamitidae; Giardiinae; Giardia
PSMD1	CAJ05522	Leishmania major strain Friedlin	972	Eukaryota; Euglenozoa; Kinetoplastida; Trypanosomatidae; Leishmaniinae; Leishmania
PSMD1	EWG85325	Saccharomyces cerevisiae R008	945	Eukaryota; Fungi; Dikarya; Ascomycota; Saccharomycotina; Saccharomycetes; Saccharomycetales; Saccharomycetaceae; Saccharomyces
PSMD1	EOD21922	Emiliania huxleyi CCMP1516	999	Eukaryota; Haptophyceae; Isochrysidales; Noelaerhabdaceae; Emiliania
PSMD1	EFC47734	Naegleria gruberi	950	Eukaryota; Heterolobosea; Schizopyrenida; Vahlkampfiidae; Naegleria
PSMD1	EFW45175	Capsaspora owczarzaki ATCC 30864	997	Eukaryota; Ichthyosporea; Capsaspora
PSMD1	AAH94720	Homo sapiens	953	Eukaryota; Metazoa; Chordata; Craniata; Vertebrata; Euteleostomi; Mammalia; Eutheria; Euarchontoglires; Primates; Haplorrhini; Catarrhini; Hominidae; Homo
PSMD1	EAX85933	Trichomonas vaginalis G3	773	Eukaryota; Parabasalia; Trichomonadida; Trichomonadidae; Trichomonas
PSMD1	ETO14715	Reticulomyxa filosa	365	Eukaryota; Rhizaria; Foraminifera; Reticulomyxidae; Reticulomyxa
PSMD1	XP_005538198	Cyanidioschyzon merolae strain 10D	1098	Eukaryota; Rhodophyta; Bangiophyceae; Cyanidiales; Cyanidiaceae; Cyanidioschyzon
PSMD1	EED87082	Thalassiosira pseudonana CCMP1335	1130	Eukaryota; Stramenopiles; Bacillariophyta; Coscinodiscophyceae; Thalassiosirophycidae; Thalassiosirales; Thalassiosiraceae; Thalassiosira
PSMD1	AAP86657	Arabidopsis thaliana	1004	Eukaryota; Viridiplantae; Streptophyta; Embryophyta; Tracheophyta; Spermatophyta; Magnoliophyta; eudicotyledons; Gunneridae; Pentapetalae; rosids; malvids; Brassicales; Brassicaceae; Camelineae; Arabidopsis
PSMD11	AAN36637	Plasmodium falciparum 3D7	666	Eukaryota; Alveolata; Apicomplexa; Aconoidasida; Haemosporida; Plasmodium; Plasmodium (Laverania)
PSMD11	XP_001009730	Tetrahymena thermophila	441	Eukaryota; Alveolata; Ciliophora; Intramacronucleata; Oligohymenophorea; Hymenostomatida; Tetrahymenina; Tetrahymenidae; Tetrahymena
PSMD11	EER12159	Perkinsus marinus ATCC 50983	461	Eukaryota; Alveolata; Perkinsea; Perkinsida; Perkinsidae; Perkinsus
PSMD11	EAL47957	Entamoeba histolytica HM-1:IMSS	429	Eukaryota; Amoebozoa; Archamoebae; Entamoebidae; Entamoeba
PSMD11	AMSG_05752	Thecamonas trahens	429	Eukaryota; Apusozoa; Apusomonadidae; Thecamonas
PSMD11	EDQ90741	Monosiga brevicollis MX1	438	Eukaryota; Choanoflagellida; Codonosigidae; Monosiga
PSMD11	EKX48103	Guillardia theta CCMP2712	439	Eukaryota; Cryptophyta; Pyrenomonadales; Geminigeraceae; Guillardia
PSMD11	ESU45547	Giardia intestinalis	416	Eukaryota; Diplomonadida; Hexamitidae; Giardiinae; Giardia
PSMD11	CBZ11927	Leishmania major strain Friedlin	527	Eukaryota; Euglenozoa; Kinetoplastida; Trypanosomatidae; Leishmaniinae; Leishmania
PSMD11	CAY78412	Saccharomyces cerevisiae EC1118	434	Eukaryota; Fungi; Dikarya; Ascomycota; Saccharomycotina; Saccharomycetes; Saccharomycetales; Saccharomycetaceae; Saccharomyces
PSMD11	EOD29985	Emiliania huxleyi CCMP1516	433	Eukaryota; Haptophyceae; Isochrysidales; Noelaerhabdaceae; Emiliania
PSMD11	XP_002681441	Naegleria gruberi strain NEG-M	453	Eukaryota; Heterolobosea; Schizopyrenida; Vahlkampfiidae; Naegleria
PSMD11	EFW40629	Capsaspora owczarzaki ATCC 30864	437	Eukaryota; Ichthyosporea; Capsaspora
PSMD11	AAH04430	Homo sapiens	422	Eukaryota; Metazoa; Chordata; Craniata; Vertebrata; Euteleostomi; Mammalia; Eutheria; Euarchontoglires; Primates; Haplorrhini; Catarrhini; Hominidae; Homo
PSMD11	EAY14534	Trichomonas vaginalis G3	435	Eukaryota; Parabasalia; Trichomonadida; Trichomonadidae; Trichomonas
PSMD11	ETO29395	Reticulomyxa filosa	421	Eukaryota; Rhizaria; Foraminifera; Monothalamids; Reticulomyxidae; Reticulomyxa
PSMD11	EME31034	Galdieria sulphuraria	423	Eukaryota; Rhodophyta; Bangiophyceae; Cyanidiales; Cyanidiaceae; Galdieria
PSMD11	XP_002287160	Thalassiosira pseudonana CCMP1335	404	Eukaryota; Stramenopiles; Bacillariophyta; Coscinodiscophyceae; Thalassiosirophycidae; Thalassiosirales; Thalassiosiraceae; Thalassiosira
PSMD11	AAC34120	Arabidopsis thaliana	421	Eukaryota; Viridiplantae; Streptophyta; Embryophyta; Tracheophyta; Spermatophyta; Magnoliophyta; eudicotyledons; Gunneridae; Pentapetalae; rosids; malvids; Brassicales; Brassicaceae; Camelineae; Arabidopsis
PSMD12	GAB65390	Plasmodium cynomolgi strain B	324	Eukaryota; Alveolata; Apicomplexa; Aconoidasida; Haemosporida; Plasmodium; Plasmodium (Plasmodium)
PSMD12	XP_001022895	Tetrahymena thermophila	763	Eukaryota; Alveolata; Ciliophora; Intramacronucleata; Oligohymenophorea; Hymenostomatida; Tetrahymenina; Tetrahymenidae; Tetrahymena
PSMD12	EAS02650	Tetrahymena thermophila SB210	431	Eukaryota; Alveolata; Ciliophora; Intramacronucleata; Oligohymenophorea; Hymenostomatida; Tetrahymenina; Tetrahymenidae; Tetrahymena
PSMD12	XP_002772146	Perkinsus marinus ATCC 50983	475	Eukaryota; Alveolata; Perkinsea; Perkinsida; Perkinsidae; Perkinsus
PSMD12	Q54UJ0	Dictyostelium discoideum	447	Eukaryota; Amoebozoa; Mycetozoa; Dictyosteliida; Dictyostelium
PSMD12	AMSG_09235	Thecamonas trahens	445	Eukaryota; Apusozoa; Apusomonadidae; Thecamonas
PSMD12	EGD76687	Salpingoeca rosetta	443	Eukaryota; Choanoflagellida; Salpingoecidae; Salpingoeca
PSMD12	XP_005829412	Guillardia theta CCMP2712	473	Eukaryota; Cryptophyta; Pyrenomonadales; Geminigeraceae; Guillardia
PSMD12	ESU36960	Giardia intestinalis	530	Eukaryota; Diplomonadida; Hexamitidae; Giardiinae; Giardia
PSMD12	AAL72636	Trypanosoma brucei	482	Eukaryota; Euglenozoa; Kinetoplastida; Trypanosomatidae; Trypanosoma
PSMD12	CAY78360	Saccharomyces cerevisiae EC1118	445	Eukaryota; Fungi; Dikarya; Ascomycota; Saccharomycotina; Saccharomycetes; Saccharomycetales; Saccharomycetaceae; Saccharomyces
PSMD12	XP_005793319	Emiliania huxleyi CCMP1516	439	Eukaryota; Haptophyceae; Isochrysidales; Noelaerhabdaceae; Emiliania
PSMD12	XP_002678660	Naegleria gruberi strain NEG-M	458	Eukaryota; Heterolobosea; Schizopyrenida; Vahlkampfiidae; Naegleria
PSMD12	EFW42965	Capsaspora owczarzaki ATCC 30864	445	Eukaryota; Ichthyosporea; Capsaspora
PSMD12	NP_002807	Homo sapiens	456	Eukaryota; Metazoa; Chordata; Craniata; Vertebrata; Euteleostomi; Mammalia; Eutheria; Euarchontoglires; Primates; Haplorrhini; Catarrhini; Hominidae; Homo
PSMD12	XP_001310354	Trichomonas vaginalis G3	415	Eukaryota; Parabasalia; Trichomonadida; Trichomonadidae; Trichomonas
PSMD12	ETO21990	Reticulomyxa filosa	197	Eukaryota; Rhizaria; Foraminifera; Monothalamids; Reticulomyxidae; Reticulomyxa
PSMD12	BAM79611	Cyanidioschyzon merolae strain 10D	448	Eukaryota; Rhodophyta; Bangiophyceae; Cyanidiales; Cyanidiaceae; Cyanidioschyzon
PSMD12	ACI64239	Thalassiosira pseudonana CCMP1335	433	Eukaryota; Stramenopiles; Bacillariophyta; Coscinodiscophyceae; Thalassiosirophycidae; Thalassiosirales; Thalassiosiraceae; Thalassiosira
PSMD12	AED91463	Arabidopsis thaliana	442	Eukaryota; Viridiplantae; Streptophyta; Embryophyta; Tracheophyta; Spermatophyta; Magnoliophyta; eudicotyledons; Gunneridae; Pentapetalae; rosids; malvids; Brassicales; Brassicaceae; Camelineae; Arabidopsis
PSMD13	CAJ20510	Toxoplasma gondii RH	511	Eukaryota; Alveolata; Apicomplexa; Conoidasida; Coccidia; Eucoccidiorida; Eimeriorina; Sarcocystidae; Toxoplasma
PSMD13	XP_001019348	Tetrahymena thermophila	378	Eukaryota; Alveolata; Ciliophora; Intramacronucleata; Oligohymenophorea; Hymenostomatida; Tetrahymenina; Tetrahymenidae; Tetrahymena
PSMD13	XP_002782984	Perkinsus marinus ATCC 50983	393	Eukaryota; Alveolata; Perkinsea; Perkinsida; Perkinsidae; Perkinsus
PSMD13	Q54NQ0	Dictyostelium discoideum	385	Eukaryota; Amoebozoa; Mycetozoa; Dictyosteliida; Dictyostelium
PSMD13	AMSG_08417	Thecamonas trahens	456	Eukaryota; Apusozoa; Apusomonadidae; Thecamonas
PSMD13	XP_001746257	Monosiga brevicollis MX1	375	Eukaryota; Choanoflagellida; Codonosigidae; Monosiga
PSMD13	EKX31540	Guillardia theta CCMP2712	396	Eukaryota; Cryptophyta; Pyrenomonadales; Geminigeraceae; Guillardia
PSMD13	EST43276	Spironucleus salmonicida	313	Eukaryota; Diplomonadida; Hexamitidae; Hexamitinae; Spironucleus
PSMD13	AAL72632	Trypanosoma brucei	405	Eukaryota; Euglenozoa; Kinetoplastida; Trypanosomatidae; Trypanosoma
PSMD13	CAY78927	Saccharomyces cerevisiae EC1118	393	Eukaryota; Fungi; Dikarya; Ascomycota; Saccharomycotina; Saccharomycetes; Saccharomycetales; Saccharomycetaceae; Saccharomyces
PSMD13	XP_005783292	Emiliania huxleyi CCMP1516	386	Eukaryota; Haptophyceae; Isochrysidales; Noelaerhabdaceae; Emiliania
PSMD13	XP_002679454	Naegleria gruberi strain NEG-M	341	Eukaryota; Heterolobosea; Schizopyrenida; Vahlkampfiidae; Naegleria
PSMD13	XP_004345480	Capsaspora owczarzaki ATCC 30864	377	Eukaryota; Ichthyosporea; Capsaspora
PSMD13	NP_787128	Homo sapiens	378	Eukaryota; Metazoa; Chordata; Craniata; Vertebrata; Euteleostomi; Mammalia; Eutheria; Euarchontoglires; Primates; Haplorrhini; Catarrhini; Hominidae; Homo
PSMD13	XP_001581317	Trichomonas vaginalis G3	369	Eukaryota; Parabasalia; Trichomonadida; Trichomonadidae; Trichomonas
PSMD13	ETO18160	Reticulomyxa filosa	289	Eukaryota; Rhizaria; Foraminifera; Monothalamids; Reticulomyxidae; Reticulomyxa
PSMD13	BAM82244	Cyanidioschyzon merolae strain 10D	395	Eukaryota; Rhodophyta; Bangiophyceae; Cyanidiales; Cyanidiaceae; Cyanidioschyzon
PSMD13	EED96059	Thalassiosira pseudonana CCMP1335	379	Eukaryota; Stramenopiles; Bacillariophyta; Coscinodiscophyceae; Thalassiosirophycidae; Thalassiosirales; Thalassiosiraceae; Thalassiosira
PSMD13	EDP03506	Chlamydomonas reinhardtii	402	Eukaryota; Viridiplantae; Chlorophyta; Chlorophyceae; Chlamydomonadales; Chlamydomonadaceae; Chlamydomonas
PSMD14	WP_019177758	Methanomassiliicoccus luminyensis	165	Archaea; Euryarchaeota; Methanomicrobia; unclassified Methanomicrobia; Methanomassiliicoccus
PSMD14	YP_008797954	Candidatus Caldiarchaeum subterraneum	202	Archaea; Thaumarchaeota; unclassified Thaumarchaeota; Candidatus Caldiarchaeum
PSMD14	CAD52800	Plasmodium falciparum 3D7	311	Eukaryota; Alveolata; Apicomplexa; Aconoidasida; Haemosporida; Plasmodium; Plasmodium (Laverania)
PSMD14	EGR28837	Ichthyophthirius multifiliis	295	Eukaryota; Alveolata; Ciliophora; Intramacronucleata; Oligohymenophorea; Hymenostomatida; Ophryoglenina; Ichthyophthirius
PSMD14	EEQ97499	Perkinsus marinus ATCC 50983	311	Eukaryota; Alveolata; Perkinsea; Perkinsida; Perkinsidae; Perkinsus
PSMD14	BAN37754	Entamoeba histolytica	298	Eukaryota; Amoebozoa; Archamoebae; Entamoebidae; Entamoeba
PSMD14	AMSG_03608	Thecamonas trahens	313	Eukaryota; Apusozoa; Apusomonadidae; Thecamonas
PSMD14	EGD73465	Salpingoeca rosetta	310	Eukaryota; Choanoflagellida; Salpingoecidae; Salpingoeca
PSMD14	CAC27065	Guillardia theta	281	Eukaryota; Cryptophyta; Pyrenomonadales; Geminigeraceae; Guillardia
PSMD14	CAB97491	Giardia intestinalis	298	Eukaryota; Diplomonadida; Hexamitidae; Giardiinae; Giardia
PSMD14	CAJ07770	Leishmania major strain Friedlin	309	Eukaryota; Euglenozoa; Kinetoplastida; Trypanosomatidae; Leishmaniinae; Leishmania
PSMD14	EWG86368	Saccharomyces cerevisiae R008	306	Eukaryota; Fungi; Dikarya; Ascomycota; Saccharomycotina; Saccharomycetes; Saccharomycetales; Saccharomycetaceae; Saccharomyces
PSMD14	XP_005777769	Emiliania huxleyi CCMP1516	309	Eukaryota; Haptophyceae; Isochrysidales; Noelaerhabdaceae; Emiliania
PSMD14	XP_002677652	Naegleria gruberi strain NEG-M	310	Eukaryota; Heterolobosea; Schizopyrenida; Vahlkampfiidae; Naegleria
PSMD14	XP_004364601	Capsaspora owczarzaki ATCC 30864	339	Eukaryota; Ichthyosporea; Capsaspora
PSMD14	AAC51866	Homo sapiens	310	Eukaryota; Metazoa; Chordata; Craniata; Vertebrata; Euteleostomi; Mammalia; Eutheria; Euarchontoglires; Primates; Haplorrhini; Catarrhini; Hominidae; Homo
PSMD14	XP_001310070	Trichomonas vaginalis G3	305	Eukaryota; Parabasalia; Trichomonadida; Trichomonadidae; Trichomonas
PSMD14	ETO23496	Reticulomyxa filosa	279	Eukaryota; Rhizaria; Foraminifera; Monothalamids; Reticulomyxidae; Reticulomyxa
PSMD14	EME30054	Galdieria sulphuraria	309	Eukaryota; Rhodophyta; Bangiophyceae; Cyanidiales; Cyanidiaceae; Galdieria
PSMD14	EED88325	Thalassiosira pseudonana CCMP1335	329	Eukaryota; Stramenopiles; Bacillariophyta; Coscinodiscophyceae; Thalassiosirophycidae; Thalassiosirales; Thalassiosiraceae; Thalassiosira
PSMD14	AAM14268	Arabidopsis thaliana	308	Eukaryota; Viridiplantae; Streptophyta; Embryophyta; Tracheophyta; Spermatophyta; Magnoliophyta; eudicotyledons; Gunneridae; Pentapetalae; rosids; malvids; Brassicales; Brassicaceae; Camelineae; Arabidopsis
PSMD2	AAC71841	Plasmodium falciparum 3D7	966	Eukaryota; Alveolata; Apicomplexa; Aconoidasida; Haemosporida; Plasmodium; Plasmodium (Laverania)
PSMD2	EAR97380	Tetrahymena thermophila SB210	882	Eukaryota; Alveolata; Ciliophora; Intramacronucleata; Oligohymenophorea; Hymenostomatida; Tetrahymenina; Tetrahymenidae; Tetrahymena
PSMD2	EER03135	Perkinsus marinus ATCC 50983	791	Eukaryota; Alveolata; Perkinsea; Perkinsida; Perkinsidae; Perkinsus
PSMD2	AAC15759	Entamoeba histolytica	843	Eukaryota; Amoebozoa; Archamoebae; Entamoebidae; Entamoeba
PSMD2	AMSG_05936	Thecamonas trahens	874	Eukaryota; Apusozoa; Apusomonadidae; Thecamonas
PSMD2	EDQ87436	Monosiga brevicollis MX1	929	Eukaryota; Choanoflagellida; Codonosigidae; Monosiga
PSMD2	EKX54672	Guillardia theta CCMP2712	918	Eukaryota; Cryptophyta; Pyrenomonadales; Geminigeraceae; Guillardia
PSMD2	EST42301	Spironucleus salmonicida	328	Eukaryota; Diplomonadida; Hexamitidae; Hexamitinae; Spironucleus
PSMD2	CBZ12343	Leishmania major strain Friedlin	909	Eukaryota; Euglenozoa; Kinetoplastida; Trypanosomatidae; Leishmaniinae; Leishmania
PSMD2	XP_006676562	Batrachochytrium dendrobatidis JAM81	895	Eukaryota; Fungi; Chytridiomycota; Chytridiomycetes; Rhizophydiales; Rhizophydiales incertae sedis; Batrachochytrium
PSMD2	CAY80311	Saccharomyces cerevisiae EC1118	993	Eukaryota; Fungi; Dikarya; Ascomycota; Saccharomycotina; Saccharomycetes; Saccharomycetales; Saccharomycetaceae; Saccharomyces
PSMD2	EOD21217	Emiliania huxleyi CCMP1516	713	Eukaryota; Haptophyceae; Isochrysidales; Noelaerhabdaceae; Emiliania
PSMD2	EOD19524	Emiliania huxleyi CCMP1516	992	Eukaryota; Haptophyceae; Isochrysidales; Noelaerhabdaceae; Emiliania
PSMD2	EFC47417	Naegleria gruberi	893	Eukaryota; Heterolobosea; Schizopyrenida; Vahlkampfiidae; Naegleria
PSMD2	XP_004365030	Capsaspora owczarzaki ATCC 30864	890	Eukaryota; Ichthyosporea; Capsaspora
PSMD2	AAH68911	Xenopus laevis	897	Eukaryota; Metazoa; Chordata; Craniata; Vertebrata; Euteleostomi; Amphibia; Batrachia; Anura; Pipoidea; Pipidae; Xenopodinae; Xenopus; Xenopus
PSMD2	NP_002799	Homo sapiens	908	Eukaryota; Metazoa; Chordata; Craniata; Vertebrata; Euteleostomi; Mammalia; Eutheria; Euarchontoglires; Primates; Haplorrhini; Catarrhini; Hominidae; Homo
PSMD2	EAY05460	Trichomonas vaginalis G3	850	Eukaryota; Parabasalia; Trichomonadida; Trichomonadidae; Trichomonas
PSMD2	ETO05494	Reticulomyxa filosa	1023	Eukaryota; Rhizaria; Foraminifera; Reticulomyxidae; Reticulomyxa
PSMD2	EME31419	Galdieria sulphuraria	941	Eukaryota; Rhodophyta; Bangiophyceae; Cyanidiales; Cyanidiaceae; Galdieria
PSMD2	EJK63072	Thalassiosira oceanica	961	Eukaryota; Stramenopiles; Bacillariophyta; Coscinodiscophyceae; Thalassiosirophycidae; Thalassiosirales; Thalassiosiraceae; Thalassiosira
PSMD2	AAD21708	Arabidopsis thaliana	891	Eukaryota; Viridiplantae; Streptophyta; Embryophyta; Tracheophyta; Spermatophyta; Magnoliophyta; eudicotyledons; Gunneridae; Pentapetalae; rosids; malvids; Brassicales; Brassicaceae; Camelineae; Arabidopsis
PSMD3	CAD52517	Plasmodium falciparum 3D7	503	Eukaryota; Alveolata; Apicomplexa; Aconoidasida; Haemosporida; Plasmodium; Plasmodium (Laverania)
PSMD3	XP_001023373	Tetrahymena thermophila	483	Eukaryota; Alveolata; Ciliophora; Intramacronucleata; Oligohymenophorea; Hymenostomatida; Tetrahymenina; Tetrahymenidae; Tetrahymena
PSMD3	EER01046	Perkinsus marinus ATCC 50983	523	Eukaryota; Alveolata; Perkinsea; Perkinsida; Perkinsidae; Perkinsus
PSMD3	EAL50184	Entamoeba histolytica HM-1:IMSS	473	Eukaryota; Amoebozoa; Archamoebae; Entamoebidae; Entamoeba
PSMD3	AMSG_11431	Thecamonas trahens	487	Eukaryota; Apusozoa; Apusomonadidae; Thecamonas
PSMD3	EDQ84428	Monosiga brevicollis MX1	376	Eukaryota; Choanoflagellida; Codonosigidae; Monosiga
PSMD3	EKX31638	Guillardia theta CCMP2712	527	Eukaryota; Cryptophyta; Pyrenomonadales; Geminigeraceae; Guillardia
PSMD3	CBZ12214	Leishmania major strain Friedlin	334	Eukaryota; Euglenozoa; Kinetoplastida; Trypanosomatidae; Leishmaniinae; Leishmania
PSMD3	EWG86508	Saccharomyces cerevisiae R008	523	Eukaryota; Fungi; Dikarya; Ascomycota; Saccharomycotina; Saccharomycetes; Saccharomycetales; Saccharomycetaceae; Saccharomyces
PSMD3	EOD29367	Emiliania huxleyi CCMP1516	383	Eukaryota; Haptophyceae; Isochrysidales; Noelaerhabdaceae; Emiliania
PSMD3	EFC45961	Naegleria gruberi	682	Eukaryota; Heterolobosea; Schizopyrenida; Vahlkampfiidae; Naegleria
PSMD3	EFW46649	Capsaspora owczarzaki ATCC 30864	569	Eukaryota; Ichthyosporea; Capsaspora
PSMD3	AAH00074	Homo sapiens	534	Eukaryota; Metazoa; Chordata; Craniata; Vertebrata; Euteleostomi; Mammalia; Eutheria; Euarchontoglires; Primates; Haplorrhini; Catarrhini; Hominidae; Homo
PSMD3	XP_001583856	Trichomonas vaginalis G3	389	Eukaryota; Parabasalia; Trichomonadida; Trichomonadidae; Trichomonas
PSMD3	ETO33836	Reticulomyxa filosa	366	Eukaryota; Rhizaria; Foraminifera; Monothalamids; Reticulomyxidae; Reticulomyxa
PSMD3	EME31116	Galdieria sulphuraria	508	Eukaryota; Rhodophyta; Bangiophyceae; Cyanidiales; Cyanidiaceae; Galdieria
PSMD3	XP_002294496	Thalassiosira pseudonana CCMP1335	325	Eukaryota; Stramenopiles; Bacillariophyta; Coscinodiscophyceae; Thalassiosirophycidae; Thalassiosirales; Thalassiosiraceae; Thalassiosira
PSMD3	AAF79894	Arabidopsis thaliana	519	Eukaryota; Viridiplantae; Streptophyta; Embryophyta; Tracheophyta; Spermatophyta; Magnoliophyta; eudicotyledons; Gunneridae; Pentapetalae; rosids; malvids; Brassicales; Brassicaceae; Camelineae; Arabidopsis
PSMD4	XP_002366082	Toxoplasma gondii ME49	388	Eukaryota; Alveolata; Apicomplexa; Conoidasida; Coccidia; Eucoccidiorida; Eimeriorina; Sarcocystidae; Toxoplasma
PSMD4	XP_001033067	Tetrahymena thermophila	392	Eukaryota; Alveolata; Ciliophora; Intramacronucleata; Oligohymenophorea; Hymenostomatida; Tetrahymenina; Tetrahymenidae; Tetrahymena
PSMD4	XP_002773560	Perkinsus marinus ATCC 50983	443	Eukaryota; Alveolata; Perkinsea; Perkinsida; Perkinsidae; Perkinsus
PSMD4	Q553E0	Dictyostelium discoideum	349	Eukaryota; Amoebozoa; Mycetozoa; Dictyosteliida; Dictyostelium
PSMD4	AMSG_07752	Thecamonas trahens	377	Eukaryota; Apusozoa; Apusomonadidae; Thecamonas
PSMD4	XP_001749585	Monosiga brevicollis MX1	409	Eukaryota; Choanoflagellida; Codonosigidae; Monosiga
PSMD4	EKX45774	Guillardia theta CCMP2712	357	Eukaryota; Cryptophyta; Pyrenomonadales; Geminigeraceae; Guillardia
PSMD4	ESU44893	Giardia intestinalis	286	Eukaryota; Diplomonadida; Hexamitidae; Giardiinae; Giardia
PSMD4	AAL72633	Trypanosoma brucei	331	Eukaryota; Euglenozoa; Kinetoplastida; Trypanosomatidae; Trypanosoma
PSMD4	EWG85846	Saccharomyces cerevisiae R008	268	Eukaryota; Fungi; Dikarya; Ascomycota; Saccharomycotina; Saccharomycetes; Saccharomycetales; Saccharomycetaceae; Saccharomyces
PSMD4	XP_005764489	Emiliania huxleyi CCMP1516	440	Eukaryota; Haptophyceae; Isochrysidales; Noelaerhabdaceae; Emiliania
PSMD4	XP_002670441	Naegleria gruberi strain NEG-M	378	Eukaryota; Heterolobosea; Schizopyrenida; Vahlkampfiidae; Naegleria
PSMD4	XP_004365798	Capsaspora owczarzaki ATCC 30864	391	Eukaryota; Ichthyosporea; Capsaspora
PSMD4	NP_002801	Homo sapiens	377	Eukaryota; Metazoa; Chordata; Craniata; Vertebrata; Euteleostomi; Mammalia; Eutheria; Euarchontoglires; Primates; Haplorrhini; Catarrhini; Hominidae; Homo
PSMD4	XP_001321190	Trichomonas vaginalis G3	406	Eukaryota; Parabasalia; Trichomonadida; Trichomonadidae; Trichomonas
PSMD4	ETO32601	Reticulomyxa filosa	429	Eukaryota; Rhizaria; Foraminifera; Reticulomyxidae; Reticulomyxa
PSMD4	BAM81583	Cyanidioschyzon merolae strain 10D	418	Eukaryota; Rhodophyta; Bangiophyceae; Cyanidiales; Cyanidiaceae; Cyanidioschyzon
PSMD4	ACI65558	Phaeodactylum tricornutum CCAP 1055/1	395	Eukaryota; Stramenopiles; Bacillariophyta; Bacillariophyceae; Bacillariophycidae; Naviculales; Phaeodactylaceae; Phaeodactylum
PSMD4	AEE86956	Arabidopsis thaliana	386	Eukaryota; Viridiplantae; Streptophyta; Embryophyta; Tracheophyta; Spermatophyta; Magnoliophyta; eudicotyledons; Gunneridae; Pentapetalae; rosids; malvids; Brassicales; Brassicaceae; Camelineae; Arabidopsis
PSMD6	AAN35887	Plasmodium falciparum 3D7	393	Eukaryota; Alveolata; Apicomplexa; Aconoidasida; Haemosporida; Plasmodium; Plasmodium (Laverania)
PSMD6	EAR96456	Tetrahymena thermophila SB210	318	Eukaryota; Alveolata; Ciliophora; Intramacronucleata; Oligohymenophorea; Hymenostomatida; Tetrahymenina; Tetrahymenidae; Tetrahymena
PSMD6	XP_002775877	Perkinsus marinus ATCC 50983	396	Eukaryota; Alveolata; Perkinsea; Perkinsida; Perkinsidae; Perkinsus
PSMD6	CAD19824	Entamoeba histolytica	392	Eukaryota; Amoebozoa; Archamoebae; Entamoebidae; Entamoeba
PSMD6	AMSG_05748	Thecamonas trahens	384	Eukaryota; Apusozoa; Apusomonadidae; Thecamonas
PSMD6	EDQ92553	Monosiga brevicollis MX1	401	Eukaryota; Choanoflagellida; Codonosigidae; Monosiga
PSMD6	EKX50382	Guillardia theta CCMP2712	405	Eukaryota; Cryptophyta; Pyrenomonadales; Geminigeraceae; Guillardia
PSMD6	ESU37073	Giardia intestinalis	408	Eukaryota; Diplomonadida; Hexamitidae; Giardiinae; Giardia
PSMD6	CAJ08809	Leishmania major strain Friedlin	408	Eukaryota; Euglenozoa; Kinetoplastida; Trypanosomatidae; Leishmaniinae; Leishmania
PSMD6	CAY87060	Saccharomyces cerevisiae EC1118	429	Eukaryota; Fungi; Dikarya; Ascomycota; Saccharomycotina; Saccharomycetes; Saccharomycetales; Saccharomycetaceae; Saccharomyces
PSMD6	EOD32552	Emiliania huxleyi CCMP1516	423	Eukaryota; Haptophyceae; Isochrysidales; Noelaerhabdaceae; Emiliania
PSMD6	EFC40308	Naegleria gruberi	416	Eukaryota; Heterolobosea; Schizopyrenida; Vahlkampfiidae; Naegleria
PSMD6	EFW41753	Capsaspora owczarzaki ATCC 30864	466	Eukaryota; Ichthyosporea; Capsaspora
PSMD6	EAW65425	Homo sapiens	442	Eukaryota; Metazoa; Chordata; Craniata; Vertebrata; Euteleostomi; Mammalia; Eutheria; Euarchontoglires; Primates; Haplorrhini; Catarrhini; Hominidae; Homo
PSMD6	EAY13694	Trichomonas vaginalis G3	378	Eukaryota; Parabasalia; Trichomonadida; Trichomonadidae; Trichomonas
PSMD6	ETO30209	Reticulomyxa filosa	315	Eukaryota; Rhizaria; Foraminifera; Monothalamids; Reticulomyxidae; Reticulomyxa
PSMD6	EME31041	Galdieria sulphuraria	384	Eukaryota; Rhodophyta; Bangiophyceae; Cyanidiales; Cyanidiaceae; Galdieria
PSMD6	XP_002290144	Thalassiosira pseudonana CCMP1335	558	Eukaryota; Stramenopiles; Bacillariophyta; Coscinodiscophyceae; Thalassiosirophycidae; Thalassiosirales; Thalassiosiraceae; Thalassiosira
PSMD6	AAA32792	Arabidopsis thaliana	441	Eukaryota; Viridiplantae; Streptophyta; Embryophyta; Tracheophyta; Spermatophyta; Magnoliophyta; eudicotyledons; Gunneridae; Pentapetalae; rosids; malvids; Brassicales; Brassicaceae; Camelineae; Arabidopsis
PSMD7	CAD51812	Plasmodium falciparum 3D7	338	Eukaryota; Alveolata; Apicomplexa; Aconoidasida; Haemosporida; Plasmodium; Plasmodium (Laverania)
PSMD7	XP_001015934	Tetrahymena thermophila	324	Eukaryota; Alveolata; Ciliophora; Intramacronucleata; Oligohymenophorea; Hymenostomatida; Tetrahymenina; Tetrahymenidae; Tetrahymena
PSMD7	EEQ99960	Perkinsus marinus ATCC 50983	1803	Eukaryota; Alveolata; Perkinsea; Perkinsida; Perkinsidae; Perkinsus
PSMD7	EMD46040	Entamoeba histolytica KU27	314	Eukaryota; Amoebozoa; Archamoebae; Entamoebidae; Entamoeba
PSMD7	AMSG_01611	Thecamonas trahens	314	Eukaryota; Apusozoa; Apusomonadidae; Thecamonas
PSMD7	EGD77756	Salpingoeca rosetta	353	Eukaryota; Choanoflagellida; Salpingoecidae; Salpingoeca
PSMD7	EKX44976	Guillardia theta CCMP2712	331	Eukaryota; Cryptophyta; Pyrenomonadales; Geminigeraceae; Guillardia
PSMD7	EFO63436	Giardia lamblia P15	286	Eukaryota; Diplomonadida; Hexamitidae; Giardiinae; Giardia
PSMD7	AAL72631	Trypanosoma brucei	381	Eukaryota; Euglenozoa; Kinetoplastida; Trypanosomatidae; Trypanosoma
PSMD7	EWG83336	Saccharomyces cerevisiae R008	338	Eukaryota; Fungi; Dikarya; Ascomycota; Saccharomycotina; Saccharomycetes; Saccharomycetales; Saccharomycetaceae; Saccharomyces
PSMD7	EOD14016	Emiliania huxleyi CCMP1516	324	Eukaryota; Haptophyceae; Isochrysidales; Noelaerhabdaceae; Emiliania
PSMD7	EFC40466	Naegleria gruberi	343	Eukaryota; Heterolobosea; Schizopyrenida; Vahlkampfiidae; Naegleria
PSMD7	EFW43846	Capsaspora owczarzaki ATCC 30864	362	Eukaryota; Ichthyosporea; Capsaspora
PSMD7	AAH00338	Homo sapiens	326	Eukaryota; Metazoa; Chordata; Craniata; Vertebrata; Euteleostomi; Mammalia; Eutheria; Euarchontoglires; Primates; Haplorrhini; Catarrhini; Hominidae; Homo
PSMD7	EAY05991	Trichomonas vaginalis G3	301	Eukaryota; Parabasalia; Trichomonadida; Trichomonadidae; Trichomonas
PSMD7	ETO22641	Reticulomyxa filosa	312	Eukaryota; Rhizaria; Foraminifera; Monothalamids; Reticulomyxidae; Reticulomyxa
PSMD7	EME32333	Galdieria sulphuraria	324	Eukaryota; Rhodophyta; Bangiophyceae; Cyanidiales; Cyanidiaceae; Galdieria
PSMD7	XP_002291391	Thalassiosira pseudonana CCMP1335	352	Eukaryota; Stramenopiles; Bacillariophyta; Coscinodiscophyceae; Thalassiosirophycidae; Thalassiosirales; Thalassiosiraceae; Thalassiosira
PSMD7	AAM64942	Arabidopsis thaliana	308	Eukaryota; Viridiplantae; Streptophyta; Embryophyta; Tracheophyta; Spermatophyta; Magnoliophyta; eudicotyledons; Gunneridae; Pentapetalae; rosids; malvids; Brassicales; Brassicaceae; Camelineae; Arabidopsis
PSMD8	XP_626527	Cryptosporidium parvum Iowa II	282	Eukaryota; Alveolata; Apicomplexa; Conoidasida; Coccidia; Eucoccidiorida; Eimeriorina; Cryptosporidiidae; Cryptosporidium
PSMD8	EAR84642	Tetrahymena thermophila SB210	270	Eukaryota; Alveolata; Ciliophora; Intramacronucleata; Oligohymenophorea; Hymenostomatida; Tetrahymenina; Tetrahymenidae; Tetrahymena
PSMD8	XP_002788542	Perkinsus marinus ATCC 50983	262	Eukaryota; Alveolata; Perkinsea; Perkinsida; Perkinsidae; Perkinsus
PSMD8	P02889	Dictyostelium discoideum	263	Eukaryota; Amoebozoa; Mycetozoa; Dictyosteliida; Dictyostelium
PSMD8	AMSG_07259	Thecamonas trahens	270	Eukaryota; Apusozoa; Apusomonadidae; Thecamonas
PSMD8	XP_004987653	Salpingoeca rosetta	260	Eukaryota; Choanoflagellida; Salpingoecidae; Salpingoeca
PSMD8	XP_005827377	Guillardia theta CCMP2712	264	Eukaryota; Cryptophyta; Pyrenomonadales; Geminigeraceae; Guillardia
PSMD8	AAL72635	Trypanosoma brucei	274	Eukaryota; Euglenozoa; Kinetoplastida; Trypanosomatidae; Trypanosoma
PSMD8	EWG86417	Saccharomyces cerevisiae R008	274	Eukaryota; Fungi; Dikarya; Ascomycota; Saccharomycotina; Saccharomycetes; Saccharomycetales; Saccharomycetaceae; Saccharomyces
PSMD8	XP_005780755	Emiliania huxleyi CCMP1516	281	Eukaryota; Haptophyceae; Isochrysidales; Noelaerhabdaceae; Emiliania
PSMD8	XP_002675176	Naegleria gruberi strain NEG-M	270	Eukaryota; Heterolobosea; Schizopyrenida; Vahlkampfiidae; Naegleria
PSMD8	XP_004345507	Capsaspora owczarzaki ATCC 30864	228	Eukaryota; Ichthyosporea; Capsaspora
PSMD8	P48556	Homo sapiens	350	Eukaryota; Metazoa; Chordata; Craniata; Vertebrata; Euteleostomi; Mammalia; Eutheria; Euarchontoglires; Primates; Haplorrhini; Catarrhini; Hominidae; Homo
PSMD8	XP_001303166	Trichomonas vaginalis G3	245	Eukaryota; Parabasalia; Trichomonadida; Trichomonadidae; Trichomonas
PSMD8	ETO26754	Reticulomyxa filosa	154	Eukaryota; Rhizaria; Foraminifera; Monothalamids; Reticulomyxidae; Reticulomyxa
PSMD8	BAM80162	Cyanidioschyzon merolae strain 10D	278	Eukaryota; Rhodophyta; Bangiophyceae; Cyanidiales; Cyanidiaceae; Cyanidioschyzon
PSMD8	EEC47791	Phaeodactylum tricornutum CCAP 1055/1	248	Eukaryota; Stramenopiles; Bacillariophyta; Bacillariophyceae; Bacillariophycidae; Naviculales; Phaeodactylaceae; Phaeodactylum
PSMD8	AAP86673	Arabidopsis thaliana	267	Eukaryota; Viridiplantae; Streptophyta; Embryophyta; Tracheophyta; Spermatophyta; Magnoliophyta; eudicotyledons; Gunneridae; Pentapetalae; rosids; malvids; Brassicales; Brassicaceae; Camelineae; Arabidopsis

## Sheet: Table_S2
		Table S2: Accession numbers for proteasome and COP9 signalosome paralog subunits in eukaryote subgroups.
Name	Subunit	Sequence Length	Accession	Description	Organism	Taxonomy
Rpn3_19S_Alv	PSMD3/Rpn3	503	CAD52517	proteasome regulatory component, putative [Plasmodium falciparum 3D7]	Plasmodium falciparum 3D7	Eukaryota; Alveolata; Apicomplexa; Aconoidasida; Haemosporida; Plasmodium; Plasmodium (Laverania)
Rpn6_19S_Alv	PSMD11/Rpn6	666	AAN36637	proteosome subunit, putative [Plasmodium falciparum 3D7]	Plasmodium falciparum 3D7	Eukaryota; Alveolata; Apicomplexa; Aconoidasida; Haemosporida; Plasmodium; Plasmodium (Laverania)
Rpn7_19S_Alv	PSMD6/Rpn7	393	AAN35887	26S proteasome regulatory complex subunit, putative [Plasmodium falciparum 3D7]	Plasmodium falciparum 3D7	Eukaryota; Alveolata; Apicomplexa; Aconoidasida; Haemosporida; Plasmodium; Plasmodium (Laverania)
Rpn8_19S_Alv	PSMD7/Rpn8	338	CAD51812	26S proteasome regulatory subunit, putative [Plasmodium falciparum 3D7]	Plasmodium falciparum 3D7	Eukaryota; Alveolata; Apicomplexa; Aconoidasida; Haemosporida; Plasmodium; Plasmodium (Laverania)
Rpn9_19S_Alv	PSMD13/Rpn9	511	CAJ20510	26s proteasome regulatory subunit rpn9, putative [Toxoplasma gondii RH]	Toxoplasma gondii RH	Eukaryota; Alveolata; Apicomplexa; Conoidasida; Coccidia; Eucoccidiorida; Eimeriorina; Sarcocystidae; Toxoplasma
Rpn11_19S_Alv	PSMD14/Rpn11	295	EGR28837	proteasome regulatory particle subunit, putative [Ichthyophthirius multifiliis]	Ichthyophthirius multifiliis	Eukaryota; Alveolata; Ciliophora; Intramacronucleata; Oligohymenophorea; Hymenostomatida; Ophryoglenina; Ichthyophthirius
Rpn12_19S_Alv	PSMD8/Rpn12	270	EAR84642	26S proteasome non-ATPase regulatory subunit 8 [Tetrahymena thermophila SB210]	Tetrahymena thermophila SB210	Eukaryota; Alveolata; Ciliophora; Intramacronucleata; Oligohymenophorea; Hymenostomatida; Tetrahymenina; Tetrahymenidae; Tetrahymena
Rpn5_19S_Alv	PSMD12/Rpn5	431	EAS02650	26S proteasome non-ATPase regulatory subunit [Tetrahymena thermophila SB210]	Tetrahymena thermophila SB210	Eukaryota; Alveolata; Ciliophora; Intramacronucleata; Oligohymenophorea; Hymenostomatida; Tetrahymenina; Tetrahymenidae; Tetrahymena
Rpn11_Cop9_Alv	JAB1/Csn5	374	EJY66864	Constitutive photomorphogenic 9 complex chain AJH2 [Oxytricha trifallax]	Oxytricha trifallax	Eukaryota; Alveolata; Ciliophora; Intramacronucleata; Spirotrichea; Stichotrichia; Sporadotrichida; Oxytrichidae; Oxytrichinae; Oxytricha
Rpn3_Cop9_Alv	SGN3/Csn3	437	EJY84164	COP9 signalosome complex subunit 3 [Oxytricha trifallax]	Oxytricha trifallax	Eukaryota; Alveolata; Ciliophora; Intramacronucleata; Spirotrichea; Stichotrichia; Sporadotrichida; Oxytrichidae; Oxytrichinae; Oxytricha
Rpn5_Cop9_Alv	SGN4/Csn4	399	EJY83815	Proteasome component region PCI domain-containing protein [Oxytricha trifallax]	Oxytricha trifallax	Eukaryota; Alveolata; Ciliophora; Intramacronucleata; Spirotrichea; Stichotrichia; Sporadotrichida; Oxytrichidae; Oxytrichinae; Oxytricha
Rpn8_Cop9_Alv	MOV34-34kd/Csn6	336	EJY71750	COP9 constitutive photomorphogenic-like protein subunit 6 [Oxytricha trifallax]	Oxytricha trifallax	Eukaryota; Alveolata; Ciliophora; Intramacronucleata; Spirotrichea; Stichotrichia; Sporadotrichida; Oxytrichidae; Oxytrichinae; Oxytricha
Rpn12_Cop9_Alv	HCOP9/Csn8	241	CDW80939	cop9 signalosome complex subunit 8-like [Stylonychia lemnae]	Stylonychia lemnae	Eukaryota; Alveolata; Ciliophora; Intramacronucleata; Spirotrichea; Stichotrichia; Sporadotrichida; Oxytrichidae; Stylonychinae; Stylonychia
Rpn6_Cop9_Alv	SGN2/Csn2	449	CDW77037	cop9 signalosome complex subunit 2 [Stylonychia lemnae]	Stylonychia lemnae	Eukaryota; Alveolata; Ciliophora; Intramacronucleata; Spirotrichea; Stichotrichia; Sporadotrichida; Oxytrichidae; Stylonychinae; Stylonychia
Rpn7_Cop9_Alv	GPS1/Csn1	432	CDW76767	cop9 signalosome complex subunit 1 [Stylonychia lemnae]	Stylonychia lemnae	Eukaryota; Alveolata; Ciliophora; Intramacronucleata; Spirotrichea; Stichotrichia; Sporadotrichida; Oxytrichidae; Stylonychinae; Stylonychia
Rpn9_Cop9_Alv	COPS7/Csn7	272	XP_002772284	COP9 signalosome complex subunit 7a, putative [Perkinsus marinus ATCC 50983]	Perkinsus marinus ATCC 50983	Eukaryota; Alveolata; Perkinsea; Perkinsida; Perkinsidae; Perkinsus
Rpn11_19S_Amo	PSMD14/Rpn11	298	BAN37754	26S proteasome non-ATPase regulatory subunit 14, putative [Entamoeba histolytica]	Entamoeba histolytica	Eukaryota; Amoebozoa; Archamoebae; Entamoebidae; Entamoeba
Rpn3_19S_Amo	PSMD3/Rpn3	473	EAL50184	proteasome regulatory subunit, putative [Entamoeba histolytica HM-1:IMSS]	Entamoeba histolytica HM-1:IMSS	Eukaryota; Amoebozoa; Archamoebae; Entamoebidae; Entamoeba
Rpn8_19S_Amo	PSMD7/Rpn8	314	EMD46040	proteasome regulatory subunit, putative [Entamoeba histolytica KU27]	Entamoeba histolytica KU27	Eukaryota; Amoebozoa; Archamoebae; Entamoebidae; Entamoeba
Rpn11_Cop9_Amo	JAB1/Csn5	342	XP_004353437	signalosome complex protein [Acanthamoeba castellanii str. Neff]	Acanthamoeba castellanii str. Neff	Eukaryota; Amoebozoa; Discosea; Longamoebia; Centramoebida; Acanthamoebidae; Acanthamoeba
Rpn12_Cop9_Amo	HCOP9/Csn8	202	XP_004344677	COP9 subunit 8, putative [Acanthamoeba castellanii str. Neff]	Acanthamoeba castellanii str. Neff	Eukaryota; Amoebozoa; Discosea; Longamoebia; Centramoebida; Acanthamoebidae; Acanthamoeba
Rpn5_Cop9_Amo	SGN4/Csn4	391	XP_004341728	COP9 signalosome complex subunit 4, putative [Acanthamoeba castellanii str. Neff]	Acanthamoeba castellanii str. Neff	Eukaryota; Amoebozoa; Discosea; Longamoebia; Centramoebida; Acanthamoebidae; Acanthamoeba
Rpn8_Cop9_Amo	MOV34-34kd/Csn6	314	XP_004342142	COP9 signalosome subunit 6, putative [Acanthamoeba castellanii str. Neff]	Acanthamoeba castellanii str. Neff	Eukaryota; Amoebozoa; Discosea; Longamoebia; Centramoebida; Acanthamoebidae; Acanthamoeba
Rpn12_19S_Amo	PSMD8/Rpn12	263	P02889	RecName: Full=Probable 26S proteasome non-ATPase regulatory subunit 8; AltName: Full=26S proteasome regulatory subunit RPN12; AltName: Full=26S proteasome regulatory subunit S14; AltName: Full=Protein M4; AltName: Full=Vegetative cell protein X	Dictyostelium discoideum	Eukaryota; Amoebozoa; Mycetozoa; Dictyosteliida; Dictyostelium
Rpn3_Cop9_Amo	SGN3/Csn3	419	XP_004350314	proteasome component region PCI domain-containing protein [Dictyostelium fasciculatum]	Dictyostelium fasciculatum	Eukaryota; Amoebozoa; Mycetozoa; Dictyosteliida; Dictyostelium
Rpn5_19S_Amo	PSMD12/Rpn5	447	Q54UJ0	RecName: Full=26S proteasome non-ATPase regulatory subunit 12; AltName: Full=26S proteasome regulatory subunit RPN5; AltName: Full=26S proteasome regulatory subunit p55	Dictyostelium discoideum	Eukaryota; Amoebozoa; Mycetozoa; Dictyosteliida; Dictyostelium
Rpn6_19S_Amo	PSMD11/Rpn6	413	XP_640861	26S proteasome non-ATPase regulatory subunit 11 [Dictyostelium discoideum AX4]	Dictyostelium discoideum AX4	Eukaryota; Amoebozoa; Mycetozoa; Dictyosteliida; Dictyostelium
Rpn6_Cop9_Amo	SGN2/Csn2	449	ABC46694	COP9 signalosome complex subunit 2 [Dictyostelium discoideum]	Dictyostelium discoideum	Eukaryota; Amoebozoa; Mycetozoa; Dictyosteliida; Dictyostelium
Rpn7_19S_Amo	PSMD6/Rpn7	382	XP_646606	26S proteasome non-ATPase regulatory subunit 6 [Dictyostelium discoideum AX4]	Dictyostelium discoideum AX4	Eukaryota; Amoebozoa; Mycetozoa; Dictyosteliida; Dictyostelium
Rpn7_Cop9_Amo	GPS1/Csn1	446	EGC30252	COP9 signalosome complex subunit 1 [Dictyostelium purpureum]	Dictyostelium purpureum	Eukaryota; Amoebozoa; Mycetozoa; Dictyosteliida; Dictyostelium
Rpn9_19S_Amo	PSMD13/Rpn9	385	Q54NQ0	RecName: Full=26S proteasome non-ATPase regulatory subunit 13; AltName: Full=26S proteasome regulatory subunit RPN9; AltName: Full=26S proteasome regulatory subunit S11	Dictyostelium discoideum	Eukaryota; Amoebozoa; Mycetozoa; Dictyosteliida; Dictyostelium
Rpn9_Cop9_Amo	COPS7/Csn7	259	XP_645677	proteasome component region PCI domain-containing protein [Dictyostelium discoideum AX4]	Dictyostelium discoideum AX4	Eukaryota; Amoebozoa; Mycetozoa; Dictyosteliida; Dictyostelium
Rpn11_19S_Apu	PSMD14/Rpn11	313	AMSG_03608	AMSG_03608	Thecamonas trahens	Eukaryota; Apusozoa; Apusomonadidae; Thecamonas
Rpn12_19S_Apu	PSMD8/Rpn12	270	AMSG_07259	AMSG_07259 2.8e-17	Thecamonas trahens	Eukaryota; Apusozoa; Apusomonadidae; Thecamonas
Rpn3_19S_Apu	PSMD3/Rpn3	487	AMSG_11431	AMSG_11431	Thecamonas trahens	Eukaryota; Apusozoa; Apusomonadidae; Thecamonas
Rpn5_19S_Apu	PSMD12/Rpn5	445	AMSG_09235	AMSG_09235	Thecamonas trahens	Eukaryota; Apusozoa; Apusomonadidae; Thecamonas
Rpn6_19S_Apu	PSMD11/Rpn6	429	AMSG_05752	AMSG_05752	Thecamonas trahens	Eukaryota; Apusozoa; Apusomonadidae; Thecamonas
Rpn7_19S_Apu	PSMD6/Rpn7	384	AMSG_05748	AMSG_05748	Thecamonas trahens	Eukaryota; Apusozoa; Apusomonadidae; Thecamonas
Rpn8_19S_Apu	PSMD7/Rpn8	314	AMSG_01611	AMSG_01611	Thecamonas trahens	Eukaryota; Apusozoa; Apusomonadidae; Thecamonas
Rpn9_19S_Apu	PSMD13/Rpn9	455	AMSG_08417	AMSG_08417 5.7e-37	Thecamonas trahens	Eukaryota; Apusozoa; Apusomonadidae; Thecamonas
Rpn11_Cop9_Apu	JAB1/Csn5	362	AMSG_11209	COP9 JAB	Thecamonas trahens	Eukaryota; Apusozoa; Apusomonadidae; Thecamonas; Thecamonas trahens
Rpn12_Cop9_Apu	HCOP9/Csn8	214	AMSG_07809	COP9 hcop9 e-06 with other Csn8	Thecamonas trahens	Eukaryota; Apusozoa; Apusomonadidae; Thecamonas; Thecamonas trahens
Rpn3_Cop9_Apu	SGN3/Csn3	430	AMSG_01666	COP9 SGN3	Thecamonas trahens	Eukaryota; Apusozoa; Apusomonadidae; Thecamonas; Thecamonas trahens
Rpn5_Cop9_Apu	SGN4/Csn4	382	AMSG_04642	COP9 SGN4	Thecamonas trahens	Eukaryota; Apusozoa; Apusomonadidae; Thecamonas; Thecamonas trahens
Rpn6_Cop9_Apu	SGN2/Csn2	444	AMSG_01424	COP9 SGN2	Thecamonas trahens	Eukaryota; Apusozoa; Apusomonadidae; Thecamonas; Thecamonas trahens
Rpn7_Cop9_Apu	GPS1/Csn1	481	Supercontig59 188083-189093	COP9 GPS1	Thecamonas trahens	Eukaryota; Apusozoa; Apusomonadidae; Thecamonas; Thecamonas trahens
Rpn8_Cop9_Apu	MOV34-34kd/Csn6	362	AMSG_12073	COP9 MOV34	Thecamonas trahens	Eukaryota; Apusozoa; Apusomonadidae; Thecamonas; Thecamonas trahens
Rpn9_Cop9_Apu	COPS7/Csn7	262	AMSG_02009	COP9 COPS7	Thecamonas trahens	Eukaryota; Apusozoa; Apusomonadidae; Thecamonas; Thecamonas trahens
Rpn11_Cop9_Cho	JAB1/Csn5	357	XP_001743582	hypothetical protein, partial [Monosiga brevicollis MX1]	Monosiga brevicollis MX1	Eukaryota; Choanoflagellida; Codonosigidae; Monosiga
Rpn3_19S_Cho	PSMD3/Rpn3	376	EDQ84428	predicted protein [Monosiga brevicollis MX1]	Monosiga brevicollis MX1	Eukaryota; Choanoflagellida; Codonosigidae; Monosiga
Rpn5_Cop9_Cho	SGN4/Csn4	391	XP_001749371	COP9 SGN4 [Monosiga brevicollis MX1]	Monosiga brevicollis MX1	Eukaryota; Choanoflagellida; Codonosigidae; Monosiga
Rpn6_Cop9_Cho	SGN2/Csn2	438	XP_001744792	hypothetical protein [Monosiga brevicollis MX1]	Monosiga brevicollis MX1	Eukaryota; Choanoflagellida; Codonosigidae; Monosiga
Rpn7_19S_Cho	PSMD6/Rpn7	401	EDQ92553	predicted protein [Monosiga brevicollis MX1]	Monosiga brevicollis MX1	Eukaryota; Choanoflagellida; Codonosigidae; Monosiga
Rpn8_Cop9_Cho	MOV34-34kd/Csn6	302	XP_001745862	hypothetical protein [Monosiga brevicollis MX1]	Monosiga brevicollis MX1	Eukaryota; Choanoflagellida; Codonosigidae; Monosiga
Rpn9_19S_Cho	PSMD13/Rpn9	375	XP_001746257	hypothetical protein [Monosiga brevicollis MX1]	Monosiga brevicollis MX1	Eukaryota; Choanoflagellida; Codonosigidae; Monosiga
Rpn11_19S_Cho	PSMD14/Rpn11	310	EGD73465	26S proteasome subunit RPN11a [Salpingoeca rosetta]	Salpingoeca rosetta	Eukaryota; Choanoflagellida; Salpingoecidae; Salpingoeca
Rpn12_19S_Cho	PSMD8/Rpn12	260	XP_004987653	hypothetical protein PTSG_11292 [Salpingoeca rosetta]	Salpingoeca rosetta	Eukaryota; Choanoflagellida; Salpingoecidae; Salpingoeca
Rpn12_Cop9_Cho	HCOP9/Csn8	203	XP_004993446	hypothetical protein PTSG_05578 [Salpingoeca rosetta]	Salpingoeca rosetta	Eukaryota; Choanoflagellida; Salpingoecidae; Salpingoeca
Rpn3_Cop9_Cho	SGN3/Csn3	430	XP_004998410	hypothetical protein PTSG_00937 [Salpingoeca rosetta]	Salpingoeca rosetta	Eukaryota; Choanoflagellida; Salpingoecidae; Salpingoeca
Rpn5_19S_Cho	PSMD12/Rpn5	443	EGD76687	26S proteasome non-ATPase regulatory subunit 12 [Salpingoeca rosetta]	Salpingoeca rosetta	Eukaryota; Choanoflagellida; Salpingoecidae; Salpingoeca
Rpn6_19S_Cho	PSMD11/Rpn6	421	XP_004988558	26S proteasome non-ATPase regulatory subunit 11 [Salpingoeca rosetta]	Salpingoeca rosetta	Eukaryota; Choanoflagellida; Salpingoecidae; Salpingoeca
Rpn7_Cop9_Cho	GPS1/Csn1	328	XP_004994385	hypothetical protein PTSG_05066 [Salpingoeca rosetta]	Salpingoeca rosetta	Eukaryota; Choanoflagellida; Salpingoecidae; Salpingoeca
Rpn8_19S_Cho	PSMD7/Rpn8	353	EGD77756	hypothetical protein PTSG_08845 [Salpingoeca rosetta]	Salpingoeca rosetta	Eukaryota; Choanoflagellida; Salpingoecidae; Salpingoeca
Rpn9_Cop9_Cho	COPS7/Csn7	238	XP_004987845	hypothetical protein PTSG_11200 [Salpingoeca rosetta]	Salpingoeca rosetta	Eukaryota; Choanoflagellida; Salpingoecidae; Salpingoeca
Rpn11_19S_Cry	PSMD14/Rpn11	281	CAC27065	26S proteasome regulatory subunit [Guillardia theta]	Guillardia theta	Eukaryota; Cryptophyta; Pyrenomonadales; Geminigeraceae; Guillardia
Rpn11_Cop9_Cry	JAB1/Csn5	339	XP_005833249	hypothetical protein GUITHDRAFT_107880 [Guillardia theta CCMP2712]	Guillardia theta CCMP2712	Eukaryota; Cryptophyta; Pyrenomonadales; Geminigeraceae; Guillardia
Rpn12_19S_Cry	PSMD8/Rpn12	264	XP_005827377	26S proteasome regulatory complex, subunit RPN12 [Guillardia theta CCMP2712]	Guillardia theta CCMP2712	Eukaryota; Cryptophyta; Pyrenomonadales; Geminigeraceae; Guillardia
Rpn12_Cop9_Cry	HCOP9/Csn8	197	XP_005826740	hypothetical protein GUITHDRAFT_154365 [Guillardia theta CCMP2712]	Guillardia theta CCMP2712	Eukaryota; Cryptophyta; Pyrenomonadales; Geminigeraceae; Guillardia
Rpn3_19S_Cry	PSMD3/Rpn3	527	EKX31638	26S proteasome regulatory complex, subunit RPN3 [Guillardia theta CCMP2712]	Guillardia theta CCMP2712	Eukaryota; Cryptophyta; Pyrenomonadales; Geminigeraceae; Guillardia
Rpn3_Cop9_Cry	SGN3/Csn3	441	XP_005842181	hypothetical protein GUITHDRAFT_98981 [Guillardia theta CCMP2712]	Guillardia theta CCMP2712	Eukaryota; Cryptophyta; Pyrenomonadales; Geminigeraceae; Guillardia
Rpn5_19S_Cry	PSMD12/Rpn5	473	XP_005829412	26S proteasome regulatory complex, subunit RPN5 [Guillardia theta CCMP2712]	Guillardia theta CCMP2712	Eukaryota; Cryptophyta; Pyrenomonadales; Geminigeraceae; Guillardia
Rpn5_Cop9_Cry	SGN4/Csn4	426	XP_005840189	hypothetical protein GUITHDRAFT_156990 [Guillardia theta CCMP2712]	Guillardia theta CCMP2712	Eukaryota; Cryptophyta; Pyrenomonadales; Geminigeraceae; Guillardia
Rpn6_19S_Cry	PSMD11/Rpn6	419	XP_005831200	26S proteasome regulatory complex, subunit RPN6 [Guillardia theta CCMP2712]	Guillardia theta CCMP2712	Eukaryota; Cryptophyta; Pyrenomonadales; Geminigeraceae; Guillardia
Rpn6_Cop9_Cry	SGN2/Csn2	439	EKX48103	hypothetical protein GUITHDRAFT_106181 [Guillardia theta CCMP2712]	Guillardia theta CCMP2712	Eukaryota; Cryptophyta; Pyrenomonadales; Geminigeraceae; Guillardia
Rpn7_19S_Cry	PSMD6/Rpn7	405	EKX50382	26S proteasome regulatory complex, subunit RPN7 [Guillardia theta CCMP2712]	Guillardia theta CCMP2712	Eukaryota; Cryptophyta; Pyrenomonadales; Geminigeraceae; Guillardia
Rpn7_Cop9_Cry	GPS1/Csn1	257	XP_005834085	hypothetical protein GUITHDRAFT_94042 [Guillardia theta CCMP2712]	Guillardia theta CCMP2712	Eukaryota; Cryptophyta; Pyrenomonadales; Geminigeraceae; Guillardia
Rpn8_19S_Cry	PSMD7/Rpn8	331	EKX44976	26S proteasome regulatory complex, subunit RPN8/PSMD7 [Guillardia theta CCMP2712]	Guillardia theta CCMP2712	Eukaryota; Cryptophyta; Pyrenomonadales; Geminigeraceae; Guillardia
Rpn8_Cop9_Cry	MOV34-34kd/Csn6	298	XP_005833669	hypothetical protein GUITHDRAFT_70458 [Guillardia theta CCMP2712]	Guillardia theta CCMP2712	Eukaryota; Cryptophyta; Pyrenomonadales; Geminigeraceae; Guillardia
Rpn9_19S_Cry	PSMD13/Rpn9	396	EKX31540	26S proteasome regulatory complex, subunit RPN9 [Guillardia theta CCMP2712]	Guillardia theta CCMP2712	Eukaryota; Cryptophyta; Pyrenomonadales; Geminigeraceae; Guillardia
Rpn9_Cop9_Cry	COPS7/Csn7	260	XP_005825801	hypothetical protein GUITHDRAFT_115147 [Guillardia theta CCMP2712]	Guillardia theta CCMP2712	Eukaryota; Cryptophyta; Pyrenomonadales; Geminigeraceae; Guillardia
Rpn11_19S_Dip	PSMD14/Rpn11	298	CAB97491	non ATPase subunit MPR1 of 26S proteasom [Giardia intestinalis]	Giardia intestinalis	Eukaryota; Diplomonadida; Hexamitidae; Giardiinae; Giardia
Rpn5_19S_Dip	PSMD12/Rpn5	530	ESU36960	Putative PCI domain containing protein, partial [Giardia intestinalis]	Giardia intestinalis	Eukaryota; Diplomonadida; Hexamitidae; Giardiinae; Giardia
Rpn6_19S_Dip	PSMD11/Rpn6	416	ESU45547	26S proteasome regulatory complex component, partial [Giardia intestinalis]	Giardia intestinalis	Eukaryota; Diplomonadida; Hexamitidae; Giardiinae; Giardia
Rpn6_19S_Dip	PSMD11/Rpn6	414	ESU38264	26S proteasome regulatory complex component [Giardia intestinalis]	Giardia intestinalis	Eukaryota; Diplomonadida; Hexamitidae; Giardiinae; Giardia
Rpn7_19S_Dip	PSMD6/Rpn7	408	ESU37073	26S proteasome subunit RPN7 [Giardia intestinalis]	Giardia intestinalis	Eukaryota; Diplomonadida; Hexamitidae; Giardiinae; Giardia
Rpn8_19S_Dip	PSMD7/Rpn8	286	EFO63436	26S proteasome non-ATPase regulatory subunit 7 [Giardia lamblia P15]	Giardia lamblia P15	Eukaryota; Diplomonadida; Hexamitidae; Giardiinae; Giardia
Rpn9_19S_Dip	PSMD13/Rpn9	313	EST43276	PCI domain-containing protein [Spironucleus salmonicida]	Spironucleus salmonicida	Eukaryota; Diplomonadida; Hexamitidae; Hexamitinae; Spironucleus
Rpn11_19S_Eug	PSMD14/Rpn11	309	CAJ07770	19S proteasome regulatory subunit,Metallo-peptidase, Clan MP, Family M67 [Leishmania major strain Friedlin]	Leishmania major strain Friedlin	Eukaryota; Euglenozoa; Kinetoplastida; Trypanosomatidae; Leishmaniinae; Leishmania
Rpn3_19S_Eug	PSMD3/Rpn3	334	CBZ12214	putative proteasome regulatory non-ATP-ase subunit 3 [Leishmania major strain Friedlin]	Leishmania major strain Friedlin	Eukaryota; Euglenozoa; Kinetoplastida; Trypanosomatidae; Leishmaniinae; Leishmania
Rpn6_19S_Eug	PSMD11/Rpn6	527	CBZ11927	putative proteasome regulatory non-ATPase subunit 6 [Leishmania major strain Friedlin]	Leishmania major strain Friedlin	Eukaryota; Euglenozoa; Kinetoplastida; Trypanosomatidae; Leishmaniinae; Leishmania
Rpn7_19S_Eug	PSMD6/Rpn7	408	CAJ08809	putative proteasome regulatory non-ATP-ase subunit [Leishmania major strain Friedlin]	Leishmania major strain Friedlin	Eukaryota; Euglenozoa; Kinetoplastida; Trypanosomatidae; Leishmaniinae; Leishmania
Rpn12_19S_Eug	PSMD8/Rpn12	274	AAL72635	proteasome regulatory non-ATP-ase subunit 12 [Trypanosoma brucei]	Trypanosoma brucei	Eukaryota; Euglenozoa; Kinetoplastida; Trypanosomatidae; Trypanosoma
Rpn5_19S_Eug	PSMD12/Rpn5	482	AAL72636	proteasome regulatory non-ATP-ase subunit 5 [Trypanosoma brucei]	Trypanosoma brucei	Eukaryota; Euglenozoa; Kinetoplastida; Trypanosomatidae; Trypanosoma
Rpn5_Cop9_Eug	SGN4/Csn4	382	XP_009311469	putative cop9 signalosome complex subunit [Trypanosoma grayi]	Trypanosoma grayi	Eukaryota; Euglenozoa; Kinetoplastida; Trypanosomatidae; Trypanosoma
Rpn6_Cop9_Eug	SGN2/Csn2	440	XP_843826	COP9 signalosome complex subunit 2 [Trypanosoma brucei TREU927]	Trypanosoma brucei brucei TREU927	Eukaryota; Euglenozoa; Kinetoplastida; Trypanosomatidae; Trypanosoma
Rpn8_19S_Eug	PSMD7/Rpn8	381	AAL72631	proteasome regulatory non-ATP-ase subunit 8 [Trypanosoma brucei]	Trypanosoma brucei	Eukaryota; Euglenozoa; Kinetoplastida; Trypanosomatidae; Trypanosoma
Rpn8_Cop9_Eug	MOV34-34kd/Csn6	382	XP_009314929	COP9 signalosome complex subunit 6 [Trypanosoma grayi]	Trypanosoma grayi	Eukaryota; Euglenozoa; Kinetoplastida; Trypanosomatidae; Trypanosoma
Rpn9_19S_Eug	PSMD13/Rpn9	405	AAL72632	proteasome regulatory non-ATP-ase subunit 9 [Trypanosoma brucei]	Trypanosoma brucei	Eukaryota; Euglenozoa; Kinetoplastida; Trypanosomatidae; Trypanosoma
Rpn9_Cop9_Eug	COPS7/Csn7	203	CBH16917	hypothetical protein, conserved [Trypanosoma brucei gambiense DAL972]	Trypanosoma brucei gambiense DAL972	Eukaryota; Euglenozoa; Kinetoplastida; Trypanosomatidae; Trypanosoma
Rpn11_Cop9_Eug	JAB1/Csn5	398	XP_812535	metallopeptidase [Trypanosoma cruzi strain CL Brener]	Trypanosoma cruzi strain CL Brener	Eukaryota; Euglenozoa; Kinetoplastida; Trypanosomatidae; Trypanosoma; Schizotrypanum
Rpn5_Cop9_Fun	SGN4/Csn4	418	EYE91827	COP9 signalosome subunit CsnD [Aspergillus ruber CBS 135680]	Aspergillus ruber CBS 135680	Eukaryota; Fungi; Dikarya; Ascomycota; Pezizomycotina; Eurotiomycetes; Eurotiomycetidae; Eurotiales; Aspergillaceae; Aspergillus
Rpn12_Cop9_Fun	HCOP9/Csn8	215	CCX34807	Similar to COP9 signalosome complex subunit 8; acc. no. P0C624 [Pyronema omphalodes CBS 100304]	Pyronema omphalodes CBS 100304	Eukaryota; Fungi; Dikarya; Ascomycota; Pezizomycotina; Pezizomycetes; Pezizales; Pyronemataceae; Pyronema
Rpn3_Cop9_Fun	SGN3/Csn3	456	CCX16209	Similar to COP9 signalosome complex subunit 3; acc. no. A6H7B5 [Pyronema omphalodes CBS 100304]	Pyronema omphalodes CBS 100304	Eukaryota; Fungi; Dikarya; Ascomycota; Pezizomycotina; Pezizomycetes; Pezizales; Pyronemataceae; Pyronema
Rpn11_19S_Fun	PSMD14/Rpn11	306	EWG86368	Rpn11p [Saccharomyces cerevisiae R008]	Saccharomyces cerevisiae R008	Eukaryota; Fungi; Dikarya; Ascomycota; Saccharomycotina; Saccharomycetes; Saccharomycetales; Saccharomycetaceae; Saccharomyces
Rpn12_19S_Fun	PSMD8/Rpn12	274	EWG86417	Rpn12p [Saccharomyces cerevisiae R008]	Saccharomyces cerevisiae R008	Eukaryota; Fungi; Dikarya; Ascomycota; Saccharomycotina; Saccharomycetes; Saccharomycetales; Saccharomycetaceae; Saccharomyces
Rpn3_19S_Fun	PSMD3/Rpn3	523	EWG86508	Rpn3p [Saccharomyces cerevisiae R008]	Saccharomyces cerevisiae R008	Eukaryota; Fungi; Dikarya; Ascomycota; Saccharomycotina; Saccharomycetes; Saccharomycetales; Saccharomycetaceae; Saccharomyces
Rpn5_19S_Fun	PSMD12/Rpn5	445	CAY78360	Rpn5p [Saccharomyces cerevisiae EC1118]	Saccharomyces cerevisiae EC1118	Eukaryota; Fungi; Dikarya; Ascomycota; Saccharomycotina; Saccharomycetes; Saccharomycetales; Saccharomycetaceae; Saccharomyces
Rpn6_19S_Fun	PSMD11/Rpn6	434	CAY78412	Rpn6p [Saccharomyces cerevisiae EC1118]	Saccharomyces cerevisiae EC1118	Eukaryota; Fungi; Dikarya; Ascomycota; Saccharomycotina; Saccharomycetes; Saccharomycetales; Saccharomycetaceae; Saccharomyces
Rpn7_19S_Fun	PSMD6/Rpn7	429	CAY87060	Rpn7p [Saccharomyces cerevisiae EC1118]	Saccharomyces cerevisiae EC1118	Eukaryota; Fungi; Dikarya; Ascomycota; Saccharomycotina; Saccharomycetes; Saccharomycetales; Saccharomycetaceae; Saccharomyces
Rpn8_19S_Fun	PSMD7/Rpn8	338	EWG83336	Rpn8p [Saccharomyces cerevisiae R008]	Saccharomyces cerevisiae R008	Eukaryota; Fungi; Dikarya; Ascomycota; Saccharomycotina; Saccharomycetes; Saccharomycetales; Saccharomycetaceae; Saccharomyces
Rpn9_19S_Fun	PSMD13/Rpn9	393	CAY78927	Rpn9p [Saccharomyces cerevisiae EC1118]	Saccharomyces cerevisiae EC1118	Eukaryota; Fungi; Dikarya; Ascomycota; Saccharomycotina; Saccharomycetes; Saccharomycetales; Saccharomycetaceae; Saccharomyces
Rpn6_Cop9_Fun	SGN2/Csn2	437	CAD27497	COP9/signalosome complex subunit Csn2 [Schizosaccharomyces pombe]	Schizosaccharomyces pombe	Eukaryota; Fungi; Dikarya; Ascomycota; Taphrinomycotina; Schizosaccharomycetes; Schizosaccharomycetales; Schizosaccharomycetaceae; Schizosaccharomyces
Rpn7_Cop9_Fun	GPS1/Csn1	422	CAA22117	COP9/signalosome complex subunit Csn1 [Schizosaccharomyces pombe]	Schizosaccharomyces pombe	Eukaryota; Fungi; Dikarya; Ascomycota; Taphrinomycotina; Schizosaccharomycetes; Schizosaccharomycetales; Schizosaccharomycetaceae; Schizosaccharomyces
Rpn9_Cop9_Fun	COPS7/Csn7	325	XP_001828368	hypothetical protein CC1G_04339 [Coprinopsis cinerea okayama7#130]	Coprinopsis cinerea okayama7#130	Eukaryota; Fungi; Dikarya; Basidiomycota; Agaricomycotina; Agaricomycetes; Agaricomycetidae; Agaricales; Psathyrellaceae; Coprinopsis
Rpn11_Cop9_Fun	JAB1/Csn5	363	XP_001882520	predicted protein [Laccaria bicolor S238N-H82]	Laccaria bicolor S238N-H82	Eukaryota; Fungi; Dikarya; Basidiomycota; Agaricomycotina; Agaricomycetes; Agaricomycetidae; Agaricales; Tricholomataceae; Laccaria
Rpn8_Cop9_Fun	MOV34-34kd/Csn6	363	CCF51116	related to COP9 signalosome complex subunit 6 [Ustilago hordei]	Ustilago hordei	Eukaryota; Fungi; Dikarya; Basidiomycota; Ustilaginomycotina; Ustilaginomycetes; Ustilaginales; Ustilaginaceae; Ustilago
Rpn11_19S_Hap	PSMD14/Rpn11	309	XP_005777769	hypothetical protein EMIHUDRAFT_73918 [Emiliania huxleyi CCMP1516]	Emiliania huxleyi CCMP1516	Eukaryota; Haptophyceae; Isochrysidales; Noelaerhabdaceae; Emiliania
Rpn11_Cop9_Hap	JAB1/Csn5	350	XP_005770092	hypothetical protein EMIHUDRAFT_75732 [Emiliania huxleyi CCMP1516]	Emiliania huxleyi CCMP1516	Eukaryota; Haptophyceae; Isochrysidales; Noelaerhabdaceae; Emiliania
Rpn12_19S_Hap	PSMD8/Rpn12	281	XP_005780755	hypothetical protein EMIHUDRAFT_449934 [Emiliania huxleyi CCMP1516]	Emiliania huxleyi CCMP1516	Eukaryota; Haptophyceae; Isochrysidales; Noelaerhabdaceae; Emiliania
Rpn3_19S_Hap	PSMD3/Rpn3	383	EOD29367	hypothetical protein EMIHUDRAFT_463036 [Emiliania huxleyi CCMP1516]	Emiliania huxleyi CCMP1516	Eukaryota; Haptophyceae; Isochrysidales; Noelaerhabdaceae; Emiliania
Rpn3_Cop9_Hap	SGN3/Csn3	427	XP_005774621	hypothetical protein EMIHUDRAFT_435590 [Emiliania huxleyi CCMP1516]	Emiliania huxleyi CCMP1516	Eukaryota; Haptophyceae; Isochrysidales; Noelaerhabdaceae; Emiliania
Rpn5_19S_Hap	PSMD12/Rpn5	439	XP_005793319	hypothetical protein EMIHUDRAFT_439509 [Emiliania huxleyi CCMP1516]	Emiliania huxleyi CCMP1516	Eukaryota; Haptophyceae; Isochrysidales; Noelaerhabdaceae; Emiliania
Rpn5_Cop9_Hap	SGN4/Csn4	412	XP_005776385	hypothetical protein EMIHUDRAFT_415737 [Emiliania huxleyi CCMP1516]	Emiliania huxleyi CCMP1516	Eukaryota; Haptophyceae; Isochrysidales; Noelaerhabdaceae; Emiliania
Rpn6_19S_Hap	PSMD11/Rpn6	413	XP_005780238	hypothetical protein EMIHUDRAFT_415549 [Emiliania huxleyi CCMP1516]	Emiliania huxleyi CCMP1516	Eukaryota; Haptophyceae; Isochrysidales; Noelaerhabdaceae; Emiliania
Rpn6_Cop9_Hap	SGN2/Csn2	433	XP_005782414	hypothetical protein EMIHUDRAFT_462889 [Emiliania huxleyi CCMP1516]	Emiliania huxleyi CCMP1516	Eukaryota; Haptophyceae; Isochrysidales; Noelaerhabdaceae; Emiliania
Rpn7_19S_Hap	PSMD6/Rpn7	359	XP_005775993	hypothetical protein EMIHUDRAFT_239467 [Emiliania huxleyi CCMP1516]	Emiliania huxleyi CCMP1516	Eukaryota; Haptophyceae; Isochrysidales; Noelaerhabdaceae; Emiliania
Rpn7_Cop9_Hap	GPS1/Csn1	423	EOD32552	hypothetical protein EMIHUDRAFT_429574 [Emiliania huxleyi CCMP1516]	Emiliania huxleyi CCMP1516	Eukaryota; Haptophyceae; Isochrysidales; Noelaerhabdaceae; Emiliania
Rpn8_19S_Hap	PSMD7/Rpn8	324	EOD14016	hypothetical protein EMIHUDRAFT_414266 [Emiliania huxleyi CCMP1516]	Emiliania huxleyi CCMP1516	Eukaryota; Haptophyceae; Isochrysidales; Noelaerhabdaceae; Emiliania
Rpn8_Cop9_Hap	MOV34-34kd/Csn6	306	XP_005788710	hypothetical protein EMIHUDRAFT_423321 [Emiliania huxleyi CCMP1516]	Emiliania huxleyi CCMP1516	Eukaryota; Haptophyceae; Isochrysidales; Noelaerhabdaceae; Emiliania
Rpn9_19S_Hap	PSMD13/Rpn9	386	XP_005783292	hypothetical protein EMIHUDRAFT_442322 [Emiliania huxleyi CCMP1516]	Emiliania huxleyi CCMP1516	Eukaryota; Haptophyceae; Isochrysidales; Noelaerhabdaceae; Emiliania
Rpn9_Cop9_Hap	COPS7/Csn7	219	XP_005792027	hypothetical protein EMIHUDRAFT_200140 [Emiliania huxleyi CCMP1516]	Emiliania huxleyi CCMP1516	Eukaryota; Haptophyceae; Isochrysidales; Noelaerhabdaceae; Emiliania
Rpn11_19S_Het	PSMD14/Rpn11	310	XP_002677652	26S proteasome [Naegleria gruberi]	Naegleria gruberi strain NEG-M	Eukaryota; Heterolobosea; Schizopyrenida; Vahlkampfiidae; Naegleria
Rpn11_Cop9_Het	JAB1/Csn5	331	XP_002678028	jun kinase activation domain binding protein [Naegleria gruberi]	Naegleria gruberi strain NEG-M	Eukaryota; Heterolobosea; Schizopyrenida; Vahlkampfiidae; Naegleria
Rpn12_19S_Het	PSMD8/Rpn12	270	XP_002675176	26S proteasome non-ATPase regulatory subunit Nin1 [Naegleria gruberi]	Naegleria gruberi strain NEG-M	Eukaryota; Heterolobosea; Schizopyrenida; Vahlkampfiidae; Naegleria
Rpn12_Cop9_Het	HCOP9/Csn8	200	XP_002671392	predicted protein [Naegleria gruberi]	Naegleria gruberi strain NEG-M	Eukaryota; Heterolobosea; Schizopyrenida; Vahlkampfiidae; Naegleria
Rpn3_19S_Het	PSMD3/Rpn3	682	EFC45961	26S proteasome regulatory subunit S3 [Naegleria gruberi]	Naegleria gruberi	Eukaryota; Heterolobosea; Schizopyrenida; Vahlkampfiidae; Naegleria
Rpn3_Cop9_Het	SGN3/Csn3	437	XP_002679228	predicted protein [Naegleria gruberi]	Naegleria gruberi strain NEG-M	Eukaryota; Heterolobosea; Schizopyrenida; Vahlkampfiidae; Naegleria
Rpn5_19S_Het	PSMD12/Rpn5	458	XP_002678660	proteasome regulatory non-ATP-ase subunit 5 [Naegleria gruberi]	Naegleria gruberi strain NEG-M	Eukaryota; Heterolobosea; Schizopyrenida; Vahlkampfiidae; Naegleria
Rpn5_Cop9_Het	SGN4/Csn4	345	XP_002682870	predicted protein [Naegleria gruberi]	Naegleria gruberi strain NEG-M	Eukaryota; Heterolobosea; Schizopyrenida; Vahlkampfiidae; Naegleria
Rpn6_19S_Het	PSMD11/Rpn6	431	XP_002682980	predicted protein [Naegleria gruberi]	Naegleria gruberi strain NEG-M	Eukaryota; Heterolobosea; Schizopyrenida; Vahlkampfiidae; Naegleria
Rpn6_Cop9_Het	SGN2/Csn2	453	EFC48697	PCI domain-containing protein, partial [Naegleria gruberi]	Naegleria gruberi	Eukaryota; Heterolobosea; Schizopyrenida; Vahlkampfiidae; Naegleria
Rpn7_19S_Het	PSMD6/Rpn7	388	XP_002673249	26S proteasome regulatory subunit RPN7 [Naegleria gruberi]	Naegleria gruberi strain NEG-M	Eukaryota; Heterolobosea; Schizopyrenida; Vahlkampfiidae; Naegleria
Rpn7_Cop9_Het	GPS1/Csn1	416	EFC40308	predicted protein [Naegleria gruberi]	Naegleria gruberi	Eukaryota; Heterolobosea; Schizopyrenida; Vahlkampfiidae; Naegleria
Rpn8_19S_Het	PSMD7/Rpn8	343	EFC40466	predicted protein [Naegleria gruberi]	Naegleria gruberi	Eukaryota; Heterolobosea; Schizopyrenida; Vahlkampfiidae; Naegleria
Rpn8_Cop9_Het	MOV34-34kd/Csn6	300	XP_002674743	predicted protein [Naegleria gruberi]	Naegleria gruberi strain NEG-M	Eukaryota; Heterolobosea; Schizopyrenida; Vahlkampfiidae; Naegleria
Rpn9_19S_Het	PSMD13/Rpn9	341	XP_002679454	26S proteasome subunit RPN9b [Naegleria gruberi]	Naegleria gruberi strain NEG-M	Eukaryota; Heterolobosea; Schizopyrenida; Vahlkampfiidae; Naegleria
Rpn9_Cop9_Het	COPS7/Csn7	256	XP_002670502	predicted protein [Naegleria gruberi]	Naegleria gruberi strain NEG-M	Eukaryota; Heterolobosea; Schizopyrenida; Vahlkampfiidae; Naegleria
Rpn11_19S_Ich	PSMD14/Rpn11	339	XP_004364601	proteasome 26S subunit [Capsaspora owczarzaki ATCC 30864]	Capsaspora owczarzaki ATCC 30864	Eukaryota; Ichthyosporea; Capsaspora
Rpn11_Cop9_Ich	JAB1/Csn5	357	XP_004363323	constitutive photomorphogenic 9 complex chain AJH2 [Capsaspora owczarzaki ATCC 30864]	Capsaspora owczarzaki ATCC 30864	Eukaryota; Ichthyosporea; Capsaspora
Rpn12_19S_Ich	PSMD8/Rpn12	228	XP_004345507	conserved hypothetical protein [Capsaspora owczarzaki ATCC 30864]	Capsaspora owczarzaki ATCC 30864	Eukaryota; Ichthyosporea; Capsaspora
Rpn12_Cop9_Ich	HCOP9/Csn8	140	supercont2.12:517582-518001	Blast 1.2e-06 human HCOP9	Capsaspora owczarzaki ATCC 30864	Eukaryota; Ichthyosporea; Capsaspora
Rpn3_19S_Ich	PSMD3/Rpn3	569	EFW46649	proteasome 26S subunit [Capsaspora owczarzaki ATCC 30864]	Capsaspora owczarzaki ATCC 30864	Eukaryota; Ichthyosporea; Capsaspora
Rpn3_Cop9_Ich	SGN3/Csn3	461	XP_004346872	hypothetical protein CAOG_05187 [Capsaspora owczarzaki ATCC 30864]	Capsaspora owczarzaki ATCC 30864	Eukaryota; Ichthyosporea; Capsaspora
Rpn5_19S_Ich	PSMD12/Rpn5	445	EFW42965	proteasome 26S non-ATPase subunit 12 [Capsaspora owczarzaki ATCC 30864]	Capsaspora owczarzaki ATCC 30864	Eukaryota; Ichthyosporea; Capsaspora
Rpn5_Cop9_Ich	SGN4/Csn4	410	EFW40104	cop9 complex subunit [Capsaspora owczarzaki ATCC 30864]	Capsaspora owczarzaki ATCC 30864	Eukaryota; Ichthyosporea; Capsaspora
Rpn6_19S_Ich	PSMD11/Rpn6	437	EFW40629	26S proteasome non-ATPase regulatory subunit 11 [Capsaspora owczarzaki ATCC 30864]	Capsaspora owczarzaki ATCC 30864	Eukaryota; Ichthyosporea; Capsaspora
Rpn6_Cop9_Ich	SGN2/Csn2	445	EFW41950	COP9 signalosome complex subunit 2 [Capsaspora owczarzaki ATCC 30864]	Capsaspora owczarzaki ATCC 30864	Eukaryota; Ichthyosporea; Capsaspora
Rpn7_19S_Ich	PSMD6/Rpn7	384	XP_004364780	proteasome regulatory particle subunit p44S10 [Capsaspora owczarzaki ATCC 30864]	Capsaspora owczarzaki ATCC 30864	Eukaryota; Ichthyosporea; Capsaspora
Rpn7_Cop9_Ich	GPS1/Csn1	466	EFW41753	proteasome component region PCI [Capsaspora owczarzaki ATCC 30864]	Capsaspora owczarzaki ATCC 30864	Eukaryota; Ichthyosporea; Capsaspora
Rpn8_19S_Ich	PSMD7/Rpn8	362	EFW43846	proteasome 26S non-ATPase subunit 7 [Capsaspora owczarzaki ATCC 30864]	Capsaspora owczarzaki ATCC 30864	Eukaryota; Ichthyosporea; Capsaspora
Rpn8_Cop9_Ich	MOV34-34kd/Csn6	347	EFW44138	Mov34/MPN/PAD-1 family protein [Capsaspora owczarzaki ATCC 30864]	Capsaspora owczarzaki ATCC 30864	Eukaryota; Ichthyosporea; Capsaspora
Rpn9_19S_Ich	PSMD13/Rpn9	377	XP_004345480	proteasome 26S subunit [Capsaspora owczarzaki ATCC 30864]	Capsaspora owczarzaki ATCC 30864	Eukaryota; Ichthyosporea; Capsaspora
Rpn9_Cop9_Icht	COPS7/Csn7	243	XP_004365746	ZH11 [Capsaspora owczarzaki ATCC 30864]	Capsaspora owczarzaki ATCC 30864	Eukaryota; Ichthyosporea; Capsaspora
Rpn11_19S_Met	PSMD14/Rpn11	310	AAC51866	26S proteasome-associated pad1 homolog [Homo sapiens]	Homo sapiens	Eukaryota; Metazoa; Chordata; Craniata; Vertebrata; Euteleostomi; Mammalia; Eutheria; Euarchontoglires; Primates; Haplorrhini; Catarrhini; Hominidae; Homo
Rpn11_Cop9_Met	JAB1/Csn5	334	Q92905	RecName: Full=COP9 signalosome complex subunit 5; Short=SGN5; Short=Signalosome subunit 5; AltName: Full=Jun activation domain-binding protein 1	Homo sapiens	Eukaryota; Metazoa; Chordata; Craniata; Vertebrata; Euteleostomi; Mammalia; Eutheria; Euarchontoglires; Primates; Haplorrhini; Catarrhini; Hominidae; Homo
Rpn12_19S_Met	PSMD8/Rpn12	350	P48556	RecName: Full=26S proteasome non-ATPase regulatory subunit 8; AltName: Full=26S proteasome regulatory subunit RPN12; AltName: Full=26S proteasome regulatory subunit S14; AltName: Full=p31	Homo sapiens	Eukaryota; Metazoa; Chordata; Craniata; Vertebrata; Euteleostomi; Mammalia; Eutheria; Euarchontoglires; Primates; Haplorrhini; Catarrhini; Hominidae; Homo
Rpn12_Cop9_Met	HCOP9/Csn8	209	NP_006701	COP9 signalosome complex subunit 8 isoform 1 [Homo sapiens]	Homo sapiens	Eukaryota; Metazoa; Chordata; Craniata; Vertebrata; Euteleostomi; Mammalia; Eutheria; Euarchontoglires; Primates; Haplorrhini; Catarrhini; Hominidae; Homo
Rpn3_19S_Met	PSMD3/Rpn3	534	AAH00074	Proteasome (prosome, macropain) 26S subunit, non-ATPase, 3 [Homo sapiens]	Homo sapiens	Eukaryota; Metazoa; Chordata; Craniata; Vertebrata; Euteleostomi; Mammalia; Eutheria; Euarchontoglires; Primates; Haplorrhini; Catarrhini; Hominidae; Homo
Rpn3_Cop9_Met	SGN3/Csn3	423	AAH01891	COP9 constitutive photomorphogenic homolog subunit 3 (Arabidopsis) [Homo sapiens]	Homo sapiens	Eukaryota; Metazoa; Chordata; Craniata; Vertebrata; Euteleostomi; Mammalia; Eutheria; Euarchontoglires; Primates; Haplorrhini; Catarrhini; Hominidae; Homo
Rpn5_19S_Met	PSMD12/Rpn5	456	NP_002807	26S proteasome non-ATPase regulatory subunit 12 isoform 1 [Homo sapiens]	Homo sapiens	Eukaryota; Metazoa; Chordata; Craniata; Vertebrata; Euteleostomi; Mammalia; Eutheria; Euarchontoglires; Primates; Haplorrhini; Catarrhini; Hominidae; Homo
Rpn5_Cop9_Met	SGN4/Csn4	406	NP_057213	COP9 signalosome complex subunit 4 isoform 1 [Homo sapiens]	Homo sapiens	Eukaryota; Metazoa; Chordata; Craniata; Vertebrata; Euteleostomi; Mammalia; Eutheria; Euarchontoglires; Primates; Haplorrhini; Catarrhini; Hominidae; Homo
Rpn6_19S_Met	PSMD11/Rpn6	422	AAH04430	Proteasome (prosome, macropain) 26S subunit, non-ATPase, 11 [Homo sapiens]	Homo sapiens	Eukaryota; Metazoa; Chordata; Craniata; Vertebrata; Euteleostomi; Mammalia; Eutheria; Euarchontoglires; Primates; Haplorrhini; Catarrhini; Hominidae; Homo
Rpn6_Cop9_Met	SGN2/Csn2	443	AAC34122	signalosome subunit 2 [Homo sapiens]	Homo sapiens	Eukaryota; Metazoa; Chordata; Craniata; Vertebrata; Euteleostomi; Mammalia; Eutheria; Euarchontoglires; Primates; Haplorrhini; Catarrhini; Hominidae; Homo
Rpn7_19S_Met	PSMD6/Rpn7	442	EAW65425	proteasome (prosome, macropain) 26S subunit, non-ATPase, 6, isoform CRA_b [Homo sapiens]	Homo sapiens	Eukaryota; Metazoa; Chordata; Craniata; Vertebrata; Euteleostomi; Mammalia; Eutheria; Euarchontoglires; Primates; Haplorrhini; Catarrhini; Hominidae; Homo
Rpn7_Cop9_Met	GPS1/Csn1	500	AAC50906	Gps1 [Homo sapiens]	Homo sapiens	Eukaryota; Metazoa; Chordata; Craniata; Vertebrata; Euteleostomi; Mammalia; Eutheria; Euarchontoglires; Primates; Haplorrhini; Catarrhini; Hominidae; Homo
Rpn8_19S_Met	PSMD7/Rpn8	326	AAH00338	PSMD7 protein, partial [Homo sapiens]	Homo sapiens	Eukaryota; Metazoa; Chordata; Craniata; Vertebrata; Euteleostomi; Mammalia; Eutheria; Euarchontoglires; Primates; Haplorrhini; Catarrhini; Hominidae; Homo
Rpn8_Cop9_Met	MOV34-34kd/Csn6	327	NP_006824	COP9 signalosome complex subunit 6 [Homo sapiens]	Homo sapiens	Eukaryota; Metazoa; Chordata; Craniata; Vertebrata; Euteleostomi; Mammalia; Eutheria; Euarchontoglires; Primates; Haplorrhini; Catarrhini; Hominidae; Homo
Rpn9_19S_Met	PSMD13/Rpn9	378	NP_787128	26S proteasome non-ATPase regulatory subunit 13 isoform 2 [Homo sapiens]	Homo sapiens	Eukaryota; Metazoa; Chordata; Craniata; Vertebrata; Euteleostomi; Mammalia; Eutheria; Euarchontoglires; Primates; Haplorrhini; Catarrhini; Hominidae; Homo
Rpn9_Cop9A_Met	COPS7/Csn7	275	AAH11789	COPS7A protein [Homo sapiens]	Homo sapiens	Eukaryota; Metazoa; Chordata; Craniata; Vertebrata; Euteleostomi; Mammalia; Eutheria; Euarchontoglires; Primates; Haplorrhini; Catarrhini; Hominidae; Homo
Rpn9_Cop9B_Met	COPS7/Csn7	273	AAH91493	COPS7B protein [Homo sapiens]	Homo sapiens	Eukaryota; Metazoa; Chordata; Craniata; Vertebrata; Euteleostomi; Mammalia; Eutheria; Euarchontoglires; Primates; Haplorrhini; Catarrhini; Hominidae; Homo
Rpn11_19S_Par	PSMD14/Rpn11	305	XP_001310070	Clan MP, family M67, Poh1-like metallopeptidase [Trichomonas vaginalis G3]	Trichomonas vaginalis G3	Eukaryota; Parabasalia; Trichomonadida; Trichomonadidae; Trichomonas
Rpn11_Cop9_Par	JAB1/Csn5	296	XP_001312642	Clan MP, family M67, Poh1-like metallopeptidase [Trichomonas vaginalis G3]	Trichomonas vaginalis G3	Eukaryota; Parabasalia; Trichomonadida; Trichomonadidae; Trichomonas
Rpn12_19S_Par	PSMD8/Rpn12	245	XP_001303166	hypothetical protein [Trichomonas vaginalis G3]	Trichomonas vaginalis G3	Eukaryota; Parabasalia; Trichomonadida; Trichomonadidae; Trichomonas
Rpn3_19S_Par	PSMD3/Rpn3	389	XP_001583856	PCI domain containing protein [Trichomonas vaginalis G3]	Trichomonas vaginalis G3	Eukaryota; Parabasalia; Trichomonadida; Trichomonadidae; Trichomonas
Rpn5_19S_Par	PSMD12/Rpn5	415	XP_001310354	PCI domain containing protein [Trichomonas vaginalis G3]	Trichomonas vaginalis G3	Eukaryota; Parabasalia; Trichomonadida; Trichomonadidae; Trichomonas
Rpn5_Cop9_Par	SGN4/Csn4	366	XP_001311695	hypothetical protein [Trichomonas vaginalis G3]	Trichomonas vaginalis G3	Eukaryota; Parabasalia; Trichomonadida; Trichomonadidae; Trichomonas
Rpn6_19S_Par	PSMD11/Rpn6	435	EAY14534	PCI domain containing protein [Trichomonas vaginalis G3]	Trichomonas vaginalis G3	Eukaryota; Parabasalia; Trichomonadida; Trichomonadidae; Trichomonas
Rpn7_19S_Par	PSMD6/Rpn7	378	EAY13694	PCI domain containing protein [Trichomonas vaginalis G3]	Trichomonas vaginalis G3	Eukaryota; Parabasalia; Trichomonadida; Trichomonadidae; Trichomonas
Rpn7_Cop9_Par	GPS1/Csn1	364	XP_001579448	hypothetical protein [Trichomonas vaginalis G3]	Trichomonas vaginalis G3	Eukaryota; Parabasalia; Trichomonadida; Trichomonadidae; Trichomonas
Rpn8_19S_Par	PSMD7/Rpn8	301	EAY05991	Clan MP, family M67, Poh1-like metallopeptidase [Trichomonas vaginalis G3]	Trichomonas vaginalis G3	Eukaryota; Parabasalia; Trichomonadida; Trichomonadidae; Trichomonas
Rpn9_19S_Par	PSMD13/Rpn9	369	XP_001581317	PCI domain containing protein [Trichomonas vaginalis G3]	Trichomonas vaginalis G3	Eukaryota; Parabasalia; Trichomonadida; Trichomonadidae; Trichomonas
Rpn9_Cop9_Par	COPS7/Csn7	127	XP_001317607	MGC81975 protein [Trichomonas vaginalis G3]	Trichomonas vaginalis G3	Eukaryota; Parabasalia; Trichomonadida; Trichomonadidae; Trichomonas
Rpn11_19S_Rhi	PSMD14/Rpn11	279	ETO23496	hypothetical protein RFI_13682 [Reticulomyxa filosa]	Reticulomyxa filosa	Eukaryota; Rhizaria; Foraminifera; Monothalamids; Reticulomyxidae; Reticulomyxa
Rpn11_Cop9_Rhi	JAB1/Csn5	239	ETO27948	hypothetical protein RFI_09183, partial [Reticulomyxa filosa]	Reticulomyxa filosa	Eukaryota; Rhizaria; Foraminifera; Monothalamids; Reticulomyxidae; Reticulomyxa
Rpn12_19S_Rhi	PSMD8/Rpn12	154	ETO26754	hypothetical protein RFI_10380 [Reticulomyxa filosa]	Reticulomyxa filosa	Eukaryota; Rhizaria; Foraminifera; Monothalamids; Reticulomyxidae; Reticulomyxa
Rpn12_Cop9_Rhi	HCOP9/Csn8	253	ETO26544	hypothetical protein RFI_10593 [Reticulomyxa filosa]	Reticulomyxa filosa	Eukaryota; Rhizaria; Foraminifera; Monothalamids; Reticulomyxidae; Reticulomyxa
Rpn3_19S_Rhi	PSMD3/Rpn3	366	ETO33836	proteasome regulatory component [Reticulomyxa filosa]	Reticulomyxa filosa	Eukaryota; Rhizaria; Foraminifera; Monothalamids; Reticulomyxidae; Reticulomyxa
Rpn3_Cop9_Rhi	SGN3/Csn3	448	ETO08475	proteasome component region PCI domain-containing protein [Reticulomyxa filosa]	Reticulomyxa filosa	Eukaryota; Rhizaria; Foraminifera; Monothalamids; Reticulomyxidae; Reticulomyxa
Rpn5_19S_Rhi	PSMD12/Rpn5	197	ETO21990	hypothetical protein RFI_15212 [Reticulomyxa filosa]	Reticulomyxa filosa	Eukaryota; Rhizaria; Foraminifera; Monothalamids; Reticulomyxidae; Reticulomyxa
Rpn5_Cop9_Rhi	SGN4/Csn4	238	ETO31009	hypothetical protein RFI_06113 [Reticulomyxa filosa]	Reticulomyxa filosa	Eukaryota; Rhizaria; Foraminifera; Monothalamids; Reticulomyxidae; Reticulomyxa
Rpn6_19S_Rhi	PSMD11/Rpn6	421	ETO29395	hypothetical protein RFI_07728 [Reticulomyxa filosa]	Reticulomyxa filosa	Eukaryota; Rhizaria; Foraminifera; Monothalamids; Reticulomyxidae; Reticulomyxa
Rpn6_Cop9_Rhi	SGN2/Csn2	461	ETO27407	hypothetical protein RFI_09725 [Reticulomyxa filosa]	Reticulomyxa filosa	Eukaryota; Rhizaria; Foraminifera; Monothalamids; Reticulomyxidae; Reticulomyxa
Rpn7_19S_Rhi	PSMD6/Rpn7	315	ETO30209	26S proteasome non-ATPase regulatory subunit 6 [Reticulomyxa filosa]	Reticulomyxa filosa	Eukaryota; Rhizaria; Foraminifera; Monothalamids; Reticulomyxidae; Reticulomyxa
Rpn7_Cop9_Rhi	GPS1/Csn1	339	ETO14960	COP9 signalosome complex subunit [Reticulomyxa filosa]	Reticulomyxa filosa	Eukaryota; Rhizaria; Foraminifera; Monothalamids; Reticulomyxidae; Reticulomyxa
Rpn8_19S_Rhi	PSMD7/Rpn8	312	ETO22641	26S proteasome regulatory subunit rpn-8 [Reticulomyxa filosa]	Reticulomyxa filosa	Eukaryota; Rhizaria; Foraminifera; Monothalamids; Reticulomyxidae; Reticulomyxa
Rpn8_Cop9_Rhi	MOV34-34kd/Csn6	186	ETO28614	COP9 signalosome, subunit CSN6 [Reticulomyxa filosa]	Reticulomyxa filosa	Eukaryota; Rhizaria; Foraminifera; Monothalamids; Reticulomyxidae; Reticulomyxa
Rpn9_19S_Rhi	PSMD13/Rpn9	289	ETO18160	hypothetical protein RFI_19126 [Reticulomyxa filosa]	Reticulomyxa filosa	Eukaryota; Rhizaria; Foraminifera; Monothalamids; Reticulomyxidae; Reticulomyxa
Rpn9_Cop9_Rhi	COPS7/Csn7	192	ETO32232	hypothetical protein RFI_04885 [Reticulomyxa filosa]	Reticulomyxa filosa	Eukaryota; Rhizaria; Foraminifera; Monothalamids; Reticulomyxidae; Reticulomyxa
Rpn12_19S_Rho	PSMD8/Rpn12	278	BAM80162	26S proteasome regulatory subunit RPN12 [Cyanidioschyzon merolae strain 10D]	Cyanidioschyzon merolae strain 10D	Eukaryota; Rhodophyta; Bangiophyceae; Cyanidiales; Cyanidiaceae; Cyanidioschyzon
Rpn5_19S_Rho	PSMD12/Rpn5	448	BAM79611	26S proteasome regulatory subunit RPN5 [Cyanidioschyzon merolae strain 10D]	Cyanidioschyzon merolae strain 10D	Eukaryota; Rhodophyta; Bangiophyceae; Cyanidiales; Cyanidiaceae; Cyanidioschyzon
Rpn9_19S_Rho	PSMD13/Rpn9	395	BAM82244	26S proteasome regulatory subunit RPN9 [Cyanidioschyzon merolae strain 10D]	Cyanidioschyzon merolae strain 10D	Eukaryota; Rhodophyta; Bangiophyceae; Cyanidiales; Cyanidiaceae; Cyanidioschyzon
Rpn11_19S_Rho	PSMD14/Rpn11	309	EME30054	26S proteasome regulatory subunit N11 [Galdieria sulphuraria]	Galdieria sulphuraria	Eukaryota; Rhodophyta; Bangiophyceae; Cyanidiales; Cyanidiaceae; Galdieria
Rpn11_Cop9_Rho	JAB1/Csn5	327	XP_005705078	COP9 signalosome complex subunit 5 [Galdieria sulphuraria]	Galdieria sulphuraria	Eukaryota; Rhodophyta; Bangiophyceae; Cyanidiales; Cyanidiaceae; Galdieria
Rpn12_Cop9_Rho	HCOP9/Csn8	208	XP_005708555	COP9 signalosome complex subunit 8 [Galdieria sulphuraria]	Galdieria sulphuraria	Eukaryota; Rhodophyta; Bangiophyceae; Cyanidiales; Cyanidiaceae; Galdieria
Rpn3_19S_Rho	PSMD3/Rpn3	508	EME31116	26S proteasome regulatory subunit N3 [Galdieria sulphuraria]	Galdieria sulphuraria	Eukaryota; Rhodophyta; Bangiophyceae; Cyanidiales; Cyanidiaceae; Galdieria
Rpn3_Cop9_Rho	SGN3/Csn3	381	XP_005705478	COP9 signalosome complex subunit 3 [Galdieria sulphuraria]	Galdieria sulphuraria	Eukaryota; Rhodophyta; Bangiophyceae; Cyanidiales; Cyanidiaceae; Galdieria
Rpn5_Cop9_Rho	SGN4/Csn4	401	XP_005707738	COP9 signalosome complex subunit 4 [Galdieria sulphuraria]	Galdieria sulphuraria	Eukaryota; Rhodophyta; Bangiophyceae; Cyanidiales; Cyanidiaceae; Galdieria
Rpn6_19S_Rho	PSMD11/Rpn6	423	EME31034	26S proteasome regulatory subunit N6 [Galdieria sulphuraria]	Galdieria sulphuraria	Eukaryota; Rhodophyta; Bangiophyceae; Cyanidiales; Cyanidiaceae; Galdieria
Rpn6_Cop9_Rho	SGN2/Csn2	417	EME26976	COP9 signalosome complex subunit 2 isoform 1 [Galdieria sulphuraria]	Galdieria sulphuraria	Eukaryota; Rhodophyta; Bangiophyceae; Cyanidiales; Cyanidiaceae; Galdieria
Rpn7_19S_Rho	PSMD6/Rpn7	384	EME31041	26S proteasome regulatory subunit N7 [Galdieria sulphuraria]	Galdieria sulphuraria	Eukaryota; Rhodophyta; Bangiophyceae; Cyanidiales; Cyanidiaceae; Galdieria
Rpn8_19S_Rho	PSMD7/Rpn8	324	EME32333	26S proteasome regulatory subunit N8 [Galdieria sulphuraria]	Galdieria sulphuraria	Eukaryota; Rhodophyta; Bangiophyceae; Cyanidiales; Cyanidiaceae; Galdieria
Rpn8_Cop9_Rho	MOV34-34kd/Csn6	330	XP_005704460	COP9 signalosome complex subunit 6 [Galdieria sulphuraria]	Galdieria sulphuraria	Eukaryota; Rhodophyta; Bangiophyceae; Cyanidiales; Cyanidiaceae; Galdieria
Rpn9_Cop9_Rho	COPS7/Csn7	254	XP_005702893	COP9 signalosome complex subunit 7 [Galdieria sulphuraria]	Galdieria sulphuraria	Eukaryota; Rhodophyta; Bangiophyceae; Cyanidiales; Cyanidiaceae; Galdieria
Rpn7_Cop9_Rho	GPS1/Csn1	451	CDF32535	unnamed protein product [Chondrus crispus]	Chondrus crispus	Eukaryota; Rhodophyta; Florideophyceae; Gigartinales; Gigartinaceae; Chondrus
Rpn12_19S_Str	PSMD8/Rpn12	248	EEC47791	regulatory proteasome non-atpase subunit 12 [Phaeodactylum tricornutum CCAP 1055/1]	Phaeodactylum tricornutum CCAP 1055/1	Eukaryota; Stramenopiles; Bacillariophyta; Bacillariophyceae; Bacillariophycidae; Naviculales; Phaeodactylaceae; Phaeodactylum
Rpn11_19S_Str	PSMD14/Rpn11	329	EED88325	26S proteasome non-ATPase regulatory subunit 14, putative [Phytophthora infestans T30-4]	Thalassiosira pseudonana CCMP1335	Eukaryota; Stramenopiles; Bacillariophyta; Coscinodiscophyceae; Thalassiosirophycidae; Thalassiosirales; Thalassiosiraceae; Thalassiosira
Rpn3_19S_Str	PSMD3/Rpn3	325	XP_002294496	26S proteasome regulatory subunit 3, partial [Thalassiosira pseudonana CCMP1335]	Thalassiosira pseudonana CCMP1335	Eukaryota; Stramenopiles; Bacillariophyta; Coscinodiscophyceae; Thalassiosirophycidae; Thalassiosirales; Thalassiosiraceae; Thalassiosira
Rpn5_19S_Str	PSMD12/Rpn5	433	ACI64239	26S proteasome regulatory subunit rpn5, partial [Thalassiosira pseudonana CCMP1335]	Thalassiosira pseudonana CCMP1335	Eukaryota; Stramenopiles; Bacillariophyta; Coscinodiscophyceae; Thalassiosirophycidae; Thalassiosirales; Thalassiosiraceae; Thalassiosira
Rpn7_Cop9_Str	GPS1/Csn1	558	EED91896	predicted protein [Thalassiosira pseudonana CCMP1335]	Thalassiosira pseudonana CCMP1335	Eukaryota; Stramenopiles; Bacillariophyta; Coscinodiscophyceae; Thalassiosirophycidae; Thalassiosirales; Thalassiosiraceae; Thalassiosira
Rpn8_19S_Str	PSMD7/Rpn8	352	XP_002291391	26S proteasome regulatory subunit 8 [Thalassiosira pseudonana CCMP1335]	Thalassiosira pseudonana CCMP1335	Eukaryota; Stramenopiles; Bacillariophyta; Coscinodiscophyceae; Thalassiosirophycidae; Thalassiosirales; Thalassiosiraceae; Thalassiosira
Rpn9_19S_Str	PSMD13/Rpn9	379	EED96059	26S proteasome regulatory subunit [Thalassiosira pseudonana CCMP1335]	Thalassiosira pseudonana CCMP1335	Eukaryota; Stramenopiles; Bacillariophyta; Coscinodiscophyceae; Thalassiosirophycidae; Thalassiosirales; Thalassiosiraceae; Thalassiosira
Rpn6_19S_Str	PSMD11/Rpn6	478	EWM26981	26s proteasome non-atpase regulatory subunit 11 [Nannochloropsis gaditana]	Nannochloropsis gaditana	Eukaryota; Stramenopiles; Eustigmatophyceae; Eustigmatales; Monodopsidaceae; Nannochloropsis
Rpn7_19S_Str	PSMD6/Rpn7	449	EWM28571	26s proteasome regulatory subunit n7 [Nannochloropsis gaditana]	Nannochloropsis gaditana	Eukaryota; Stramenopiles; Eustigmatophyceae; Eustigmatales; Monodopsidaceae; Nannochloropsis
Rpn9_Cop9_Str	COPS7/Csn7	277	EWM30447	cop9 signalosome complex subunit 7a [Nannochloropsis gaditana]	Nannochloropsis gaditana	Eukaryota; Stramenopiles; Eustigmatophyceae; Eustigmatales; Monodopsidaceae; Nannochloropsis
Rpn12_Cop9_Str	HCOP9/Csn8	227	XP_002898533	COP9 signalosome complex subunit, putative [Phytophthora infestans T30-4]	Phytophthora infestans T30-4	Eukaryota; Stramenopiles; Oomycetes; Peronosporales; Phytophthora
Rpn3_Cop9_Str	SGN3/Csn3	463	XP_002908761	COP9 signalosome complex subunit 3, putative [Phytophthora infestans T30-4]	Phytophthora infestans T30-4	Eukaryota; Stramenopiles; Oomycetes; Peronosporales; Phytophthora
Rpn6_Cop9_Str	SGN2/Csn2	476	EEY66768	COP9 signalosome complex subunit, putative [Phytophthora infestans T30-4]	Phytophthora infestans T30-4	Eukaryota; Stramenopiles; Oomycetes; Peronosporales; Phytophthora
Rpn8_Cop9_Str	MOV34-34kd/Csn6	323	XP_008909516	hypothetical protein PPTG_14750 [Phytophthora parasitica INRA-310]	Phytophthora parasitica INRA-310	Eukaryota; Stramenopiles; Oomycetes; Peronosporales; Phytophthora
Rpn5_Cop9_Str	SGN4/Csn4	400	XP_008613584	hypothetical protein SDRG_09429 [Saprolegnia diclina VS20]	Saprolegnia diclina VS20	Eukaryota; Stramenopiles; Oomycetes; Saprolegniales; Saprolegniaceae; Saprolegnia
Rpn11_Cop9_Str	JAB1/Csn5	365	CBJ27075	COP9 signalosome complex subunit 5a [Ectocarpus siliculosus]	Ectocarpus siliculosus	Eukaryota; Stramenopiles; PX clade; Phaeophyceae; Ectocarpales; Ectocarpaceae; Ectocarpus
Rpn9_19S_Vir	PSMD13/Rpn9	402	EDP03506	26S proteasome regulatory subunit [Chlamydomonas reinhardtii]	Chlamydomonas reinhardtii	Eukaryota; Viridiplantae; Chlorophyta; Chlorophyceae; Chlamydomonadales; Chlamydomonadaceae; Chlamydomonas
Rpn7_19S_Vir	PSMD6/Rpn7	386	XP_002318111	putative proteasome regulatory subunit family protein [Populus trichocarpa]	Populus trichocarpa	Eukaryota; Viridiplantae; Streptophyta; Embryophyta; Tracheophyta; Spermatophyta; Magnoliophyta; eudicotyledons; Gunneridae; Pentapetalae; rosids; fabids; Malpighiales; Salicaceae; Saliceae; Populus
Rpn11_19S_Vir	PSMD14/Rpn11	308	AAM14268	putative 26S proteasome, non-ATPase regulatory subunit [Arabidopsis thaliana]	Arabidopsis thaliana	Eukaryota; Viridiplantae; Streptophyta; Embryophyta; Tracheophyta; Spermatophyta; Magnoliophyta; eudicotyledons; Gunneridae; Pentapetalae; rosids; malvids; Brassicales; Brassicaceae; Camelineae; Arabidopsis
Rpn11_Cop9_Vir	JAB1/Csn5	358	NP_177279	COP9 signalosome complex subunit 5b [Arabidopsis thaliana]	Arabidopsis thaliana	Eukaryota; Viridiplantae; Streptophyta; Embryophyta; Tracheophyta; Spermatophyta; Magnoliophyta; eudicotyledons; Gunneridae; Pentapetalae; rosids; malvids; Brassicales; Brassicaceae; Camelineae; Arabidopsis
Rpn12_19S_Vir	PSMD8/Rpn12	267	AAP86673	26S proteasome subunit RPN12 [Arabidopsis thaliana]	Arabidopsis thaliana	Eukaryota; Viridiplantae; Streptophyta; Embryophyta; Tracheophyta; Spermatophyta; Magnoliophyta; eudicotyledons; Gunneridae; Pentapetalae; rosids; malvids; Brassicales; Brassicaceae; Camelineae; Arabidopsis
Rpn12_Cop9_Vir	HCOP9/Csn8	197	NP_193147	COP9 signalosome complex subunit 8 [Arabidopsis thaliana]	Arabidopsis thaliana	Eukaryota; Viridiplantae; Streptophyta; Embryophyta; Tracheophyta; Spermatophyta; Magnoliophyta; eudicotyledons; Gunneridae; Pentapetalae; rosids; malvids; Brassicales; Brassicaceae; Camelineae; Arabidopsis
Rpn3_19S_Vir	PSMD3/Rpn3	519	AAF79894	Contains similarity to 26s proteasome regulatory subunit S3 from Nicotiana tabacum gi|3914467 and contains a PCI PF|01399 domain. ESTs gb|AV527569, gb|T75824, gb|T88578, gb|F15139, gb|AV520993, gb|AV440056, gb|AI099602, gb|F15138 come from this gene [Arabidopsis thaliana]	Arabidopsis thaliana	Eukaryota; Viridiplantae; Streptophyta; Embryophyta; Tracheophyta; Spermatophyta; Magnoliophyta; eudicotyledons; Gunneridae; Pentapetalae; rosids; malvids; Brassicales; Brassicaceae; Camelineae; Arabidopsis
Rpn3_Cop9_Vir	SGN3/Csn3	429	NP_568296	COP9 signalosome complex subunit 3 [Arabidopsis thaliana]	Arabidopsis thaliana	Eukaryota; Viridiplantae; Streptophyta; Embryophyta; Tracheophyta; Spermatophyta; Magnoliophyta; eudicotyledons; Gunneridae; Pentapetalae; rosids; malvids; Brassicales; Brassicaceae; Camelineae; Arabidopsis
Rpn5_19S_Vir	PSMD12/Rpn5	442	AED91463	26S proteasome regulatory particle non-ATPase subunit 5A [Arabidopsis thaliana]	Arabidopsis thaliana	Eukaryota; Viridiplantae; Streptophyta; Embryophyta; Tracheophyta; Spermatophyta; Magnoliophyta; eudicotyledons; Gunneridae; Pentapetalae; rosids; malvids; Brassicales; Brassicaceae; Camelineae; Arabidopsis
Rpn5_Cop9_Vir	SGN4/Csn4	397	NP_199111	COP9 signalosome complex subunit 4 [Arabidopsis thaliana]	Arabidopsis thaliana	Eukaryota; Viridiplantae; Streptophyta; Embryophyta; Tracheophyta; Spermatophyta; Magnoliophyta; eudicotyledons; Gunneridae; Pentapetalae; rosids; malvids; Brassicales; Brassicaceae; Camelineae; Arabidopsis
Rpn6_19S_Vir	PSMD11/Rpn6	421	AAC34120	19S proteosome subunit 9 [Arabidopsis thaliana]	Arabidopsis thaliana	Eukaryota; Viridiplantae; Streptophyta; Embryophyta; Tracheophyta; Spermatophyta; Magnoliophyta; eudicotyledons; Gunneridae; Pentapetalae; rosids; malvids; Brassicales; Brassicaceae; Camelineae; Arabidopsis
Rpn6_Cop9_Vir	SGN2/Csn2	439	AAC77857	COP9 complex subunit CSN2, putative [Arabidopsis thaliana]	Arabidopsis thaliana	Eukaryota; Viridiplantae; Streptophyta; Embryophyta; Tracheophyta; Spermatophyta; Magnoliophyta; eudicotyledons; Gunneridae; Pentapetalae; rosids; malvids; Brassicales; Brassicaceae; Camelineae; Arabidopsis
Rpn7_Cop9_Vir	GPS1/Csn1	441	AAL58100	CSN complex subunit 1 [Arabidopsis thaliana]	Arabidopsis thaliana	Eukaryota; Viridiplantae; Streptophyta; Embryophyta; Tracheophyta; Spermatophyta; Magnoliophyta; eudicotyledons; Gunneridae; Pentapetalae; rosids; malvids; Brassicales; Brassicaceae; Camelineae; Arabidopsis
Rpn8_19S_Vir	PSMD7/Rpn8	308	AAM64942	26S proteasome regulatory subunit S12 (MOV34 protein) [Arabidopsis thaliana]	Arabidopsis thaliana	Eukaryota; Viridiplantae; Streptophyta; Embryophyta; Tracheophyta; Spermatophyta; Magnoliophyta; eudicotyledons; Gunneridae; Pentapetalae; rosids; malvids; Brassicales; Brassicaceae; Camelineae; Arabidopsis
Rpn8_Cop9_Vir	MOV34-34kd/Csn6	317	NP_568839	COP9 signalosome complex subunit 6a [Arabidopsis thaliana]	Arabidopsis thaliana	Eukaryota; Viridiplantae; Streptophyta; Embryophyta; Tracheophyta; Spermatophyta; Magnoliophyta; eudicotyledons; Gunneridae; Pentapetalae; rosids; malvids; Brassicales; Brassicaceae; Camelineae; Arabidopsis
Rpn9_Cop9_Vir	COPS7/Csn7	237	NP_973739	COP9 signalosome complex subunit 7 [Arabidopsis thaliana]	Arabidopsis thaliana	Eukaryota; Viridiplantae; Streptophyta; Embryophyta; Tracheophyta; Spermatophyta; Magnoliophyta; eudicotyledons; Gunneridae; Pentapetalae; rosids; malvids; Brassicales; Brassicaceae; Camelineae; Arabidopsis

## Sheet: Table_S3
	Table S3: Accession numbers and E-values for the Archaeal orthologs of the eukaryote PA700 subunits.
					BLAST E-Values
	Accession	Length	PSMC1	PSMC2	PSMC3	PSMC4	PSMC5	PSMC6	CDC48	Taxonomy
PAN	YP_007175444	387	1.86e-84	1.16e-76	8.86e-81	1.26e-77	1.28e-85	1.94e-86	2.53e-48	Archaea; Crenarchaeota; Thermoprotei; Acidilobales; Caldisphaeraceae; Caldisphaera
	NP_148323	409	3.02e-84	6.69e-75	7.25e-91	1.02e-82	3.74e-82	4.01e-83	7.81e-54	Archaea; Crenarchaeota; Thermoprotei; Desulfurococcales; Desulfurococcaceae; Aeropyrum
	YP_003650495	404	7.57e-88	7.13e-81	9.87e-83	4.67e-82	7.95e-86	2.43e-90	1.56e-56	Archaea; Crenarchaeota; Thermoprotei; Desulfurococcales; Desulfurococcaceae; Thermosphaera
	YP_004781919	356	1.37e-84	5.86e-80	4.79e-83	7.74e-84	3.51e-84	5.08e-86	1.54e-54	Archaea; Crenarchaeota; Thermoprotei; Desulfurococcales; Pyrodictiaceae; Pyrolobus
	YP_005842265	367	2.18e-86	1.37e-80	3.63e-86	1.14e-86	1.19e-85	1.24e-86	4.65e-53	Archaea; Crenarchaeota; Thermoprotei; Fervidicoccales; Fervidicoccaceae; Fervidicoccus
	YP_004457990	358	1.67e-85	1.8e-82	2.85e-81	1.45e-86	4.31e-82	8.6e-87	2.65e-54	Archaea; Crenarchaeota; Thermoprotei; Sulfolobales; Sulfolobaceae; Acidianus
	EWG07264	392	1.67e-84	1.43e-80	6.29e-85	1.65e-84	1.9e-84	2.11e-88	5.39e-52	Archaea; Crenarchaeota; Thermoprotei; Sulfolobales; unclassified Sulfolobales
	YP_007247227	372	4.23e-90	1.44e-81	3.16e-84	3.77e-92	1.13e-89	2.02e-87	5.08e-55	Archaea; Euryarchaeota; Aciduliprofundum
	YP_003401348	407	4.71e-101	1.86e-92	2.28e-88	3.63e-95	5.4e-92	1.53e-89	4.38e-55	Archaea; Euryarchaeota; Archaeoglobi; Archaeoglobales; Archaeoglobaceae; Archaeoglobus
	NP_070800	398	3.23e-102	1.23e-90	2.71e-87	4.38e-95	2.3e-90	6.17e-88	1.27e-54	Archaea; Euryarchaeota; Archaeoglobi; Archaeoglobales; Archaeoglobaceae; Archaeoglobus
	YP_007712833	357	1.74e-87	1.5e-84	7.67e-79	3.18e-86	3.67e-83	7.21e-85	4.75e-51	Archaea; Euryarchaeota; Candidatus Methanomethylophilus
	WP_009733022	371	1.09e-82	2.8e-79	4.34e-82	1.42e-75	1.28e-83	7.3e-74	9.69e-50	Archaea; Euryarchaeota; Halobacteria; Halobacteriales; Halobacteriaceae
	YP_003850031	358	2.85e-96	1.08e-85	5.04e-84	7.18e-92	5.56e-91	1.44e-92	2.63e-56	Archaea; Euryarchaeota; Methanobacteria; Methanobacteriales; Methanobacteriaceae; Methanothermobacter
	WP_013295940	410	2.85e-96	1.08e-85	5.04e-84	7.18e-92	5.56e-91	1.44e-92	2.63e-56	Archaea; Euryarchaeota; Methanobacteria; Methanobacteriales; Methanobacteriaceae; Methanothermobacter
	YP_004004081	410	7.23e-92	6.45e-91	3.87e-89	1.15e-84	1.75e-84	1.34e-95	1.95e-56	Archaea; Euryarchaeota; Methanobacteria; Methanobacteriales; Methanothermaceae; Methanothermus
	WP_004589961	416	1.1e-95	3.53e-81	5.7e-91	2.4e-91	1.75e-93	9.06e-88	4.39e-54	Archaea; Euryarchaeota; Methanococci; Methanococcales; Methanocaldococcaceae; Methanocaldococcus
	YP_003458227	361	7.33e-96	1.97e-82	2.33e-91	4.6e-91	3.73e-94	2.46e-88	2.86e-58	Archaea; Euryarchaeota; Methanococci; Methanococcales; Methanocaldococcaceae; Methanocaldococcus
	YP_003616362	421	5.52e-94	1.94e-83	2.71e-90	2.56e-91	2.21e-96	1.95e-87	1.7e-55	Archaea; Euryarchaeota; Methanococci; Methanococcales; Methanocaldococcaceae; Methanocaldococcus
	WP_007044225	407	2.56e-92	3.41e-80	6.24e-90	3.37e-88	8.84e-92	3.88e-88	7.37e-54	Archaea; Euryarchaeota; Methanococci; Methanococcales; Methanocaldococcaceae; Methanotorris
	YP_004576671	363	1.78e-90	8.33e-81	1.96e-88	2.52e-88	2.83e-89	9.39e-91	3.44e-56	Archaea; Euryarchaeota; Methanococci; Methanococcales; Methanococcaceae; Methanothermococcus
	YP_005380834	412	1.47e-92	3.99e-87	4.27e-84	2.08e-86	2.08e-90	1.28e-87	4.38e-55	Archaea; Euryarchaeota; Methanomicrobia; Methanocellales; Methanocellaceae; Methanocella
	YP_686862	417	1.79e-89	8.72e-86	1.04e-82	4.49e-87	4.89e-88	2.91e-87	7.55e-55	Archaea; Euryarchaeota; Methanomicrobia; Methanocellales; Methanocellaceae; Methanocella
	YP_003895272	411	2.21e-87	7.96e-82	3.07e-80	1.5e-84	3.74e-88	5.83e-86	3.28e-53	Archaea; Euryarchaeota; Methanomicrobia; Methanomicrobiales; Methanomicrobiaceae; Methanoplanus
	YP_001047217	412	2.33e-94	7.83e-81	2.65e-84	9.99e-90	6.28e-86	3.75e-89	2.36e-53	Archaea; Euryarchaeota; Methanomicrobia; Methanomicrobiales; Methanomicrobiaceae; Methanoculleus
	YP_007249078	370	1.05e-90	6.69e-81	2.48e-81	8.95e-84	9.44e-88	2.74e-86	3.31e-53	Archaea; Euryarchaeota; Methanomicrobia; Methanomicrobiales; Methanoregulaceae; Methanoregula
	YP_842889	376	1.98e-95	1.13e-83	1.45e-80	3.23e-87	1.35e-91	1.03e-89	3.13e-53	Archaea; Euryarchaeota; Methanomicrobia; Methanosarcinales; Methanosaetaceae; Methanosaeta
	NP_614161	366	1.1e-95	6.06e-87	3.58e-88	3.14e-94	2.48e-95	5.85e-94	5.15e-57	Archaea; Euryarchaeota; Methanopyri; Methanopyrales; Methanopyraceae; Methanopyrus
	WP_013748188	396	1.03e-93	3.45e-87	4.41e-80	2.3e-90	6.28e-91	2.42e-89	3.33e-57	Archaea; Euryarchaeota; Thermococci; Thermococcales; Thermococcaceae; Pyrococcus
	NP_577844	396	4.21e-93	5.48e-88	2.07e-80	2.9e-90	3.6e-93	7.24e-92	6.6e-57	Archaea; Euryarchaeota; Thermococci; Thermococcales; Thermococcaceae; Pyrococcus
	YP_184665	397	8.56e-92	4.35e-87	2.23e-81	2.5e-92	4.25e-93	1.96e-90	3.68e-58	Archaea; Euryarchaeota; Thermococci; Thermococcales; Thermococcaceae; Thermococcus
	WP_021790534	341	5.43e-79	2.17e-77	2.41e-76	3.02e-74	9.99e-81	6.92e-84	6.21e-52	Archaea; Euryarchaeota; Thermoplasmata; Thermoplasmatales; environmental samples
	NP_963479	351	9.45e-77	1.66e-73	6.23e-74	2.61e-73	2.29e-75	3.45e-84	6.75e-53	Archaea; Nanoarchaeota; Nanoarchaeum
CDC48	AFH43154	729	9.63e-54	3.41e-51	1.28e-49	1.03e-51	1.01e-58	1.06e-51	2.03e-168	Archaea; Crenarchaeota; Thermoprotei; Fervidicoccales; Fervidicoccaceae; Fervidicoccus
	ENN96387	902	1.22e-58	5.28e-56	1.47e-54	8.48e-54	1.33e-54	3e-54	1.2e-179	Archaea; Euryarchaeota; Methanococci; Methanococcales; Methanocaldococcaceae; Methanocaldococcus
	ERJ07406	731	4.94e-51	2.12e-51	3.12e-46	1.03e-47	1.54e-50	1.77e-47	1.78e-150	Archaea; Euryarchaeota; Halobacteria; Halobacteriales; Halobacteriaceae; Halorhabdus
	ACB06954	742	3.05e-50	2.44e-48	1.45e-46	1.1e-51	2.64e-52	4.24e-51	1.16e-176	Archaea; Korarchaeota; Candidatus Korarchaeum
	EFD92611	764	9.48e-49	2.3e-47	6.79e-50	4.4e-46	3.87e-52	6.29e-49	5.71e-157	Archaea; Parvarchaeota; Candidatus Parvarchaeum
	EIJ66662	722	1.23e-47	2.29e-44	1.41e-45	1.44e-41	1.2e-43	1.48e-41	8.46e-149	Archaea; Thaumarchaeota; Nitrosopumilales; Nitrosopumilaceae; Nitrosopumilus
	Sequences used for phylogenetic analysis are in red.

## Sheet: Table_S4
		Table S4: Accession numbers for PI31 orthologs in eukaryotes.
Accession	Name	Organism	Sequence Length	Taxonomy
KFG54986	PI31_Tgon_KFG54986	Toxoplasma gondii FOU	456	Eukaryota; Alveolata; Apicomplexa; Conoidasida; Coccidia; Eucoccidiorida; Eimeriorina; Sarcocystidae; Toxoplasma
EAT47467	PI31_Aaeg_EAT47467	Aedes aegypti	274	Eukaryota; Metazoa; Ecdysozoa; Arthropoda; Hexapoda; Insecta; Pterygota; Neoptera; Endopterygota; Diptera; Nematocera; Culicoidea; Culicidae; Culicinae; Aedini; Aedes; Stegomyia
XP_003226168	PI31_Acar_XP_003226168	Anolis carolinensis	275	Eukaryota; Metazoa; Chordata; Craniata; Vertebrata; Euteleostomi; Lepidosauria; Squamata; Bifurcata; Unidentata; Episquamata; Toxicofera; Iguania; Iguanidae; Polychrotinae; Anolis
XP_006274331	PI31_Amis_XP_006274331	Alligator mississippiensis	251	Eukaryota; Metazoa; Chordata; Craniata; Vertebrata; Euteleostomi; Testudines + Archosauria group; Archosauria; Crocodylia; Alligatoridae; Alligatorinae; Alligator
EHA19301	PI31_Anig_EHA19301	Aspergillus niger ATCC 1015	362	Eukaryota; Fungi; Dikarya; Ascomycota; Pezizomycotina; Eurotiomycetes; Eurotiomycetidae; Eurotiales; Aspergillaceae; Aspergillus
XP_003387471	PI31_Aque_XP_003387471	Amphimedon queenslandica	312	Eukaryota; Metazoa; Porifera; Demospongiae; Haplosclerida; Niphatidae; Amphimedon
XP_006683217	PI31_Bden_XP_006683217	Batrachochytrium dendrobatidis JAM81	351	Eukaryota; Fungi; Chytridiomycota; Chytridiomycetes; Rhizophydiales; Rhizophydiales incertae sedis; Batrachochytrium
CBK19964	PI31_Bhom_CBK19964	Blastocystis hominis	131	Eukaryota; Stramenopiles; Blastocystis
XP_008170406	PI31_Cbel_XP_008170406	Chrysemys picta bellii	274	Eukaryota; Metazoa; Chordata; Craniata; Vertebrata; Euteleostomi; Testudines + Archosauria group; Testudines; Cryptodira; Testudinoidea; Emydidae; Chrysemys
NP_001279092	PI31_Cmil_NP_001279092	Callorhinchus milii	271	Eukaryota; Metazoa; Chordata; Craniata; Vertebrata; Chondrichthyes; Holocephali; Chimaeriformes; Callorhinchidae; Callorhinchus
XP_007062606	PI31_Cmyd_XP_007062606	Chelonia mydas	313	Eukaryota; Metazoa; Chordata; Craniata; Vertebrata; Euteleostomi; Testudines + Archosauria group; Testudines; Cryptodira; Chelonioidea; Cheloniidae; Chelonia
EAL23383	Pi31_Cneo_EAL23383	Cryptococcus neoformans var. neoformans B-3501A	417	Eukaryota; Fungi; Dikarya; Basidiomycota; Agaricomycotina; Tremellomycetes; Tremellales; Tremellaceae; Filobasidiella; Filobasidiella/Cryptococcus neoformans species complex
XP_004345054	PI31_Cowc_XP_004345054	Capsaspora owczarzaki ATCC 30864	323	Eukaryota; Ichthyosporea; Capsaspora
EAL66168	PI31_Ddis_EAL66168	Dictyostelium discoideum AX4	326	Eukaryota; Amoebozoa; Mycetozoa; Dictyosteliida; Dictyostelium
AAF58602	PI31_Dmel_AAF58602	Drosophila melanogaster	270	Eukaryota; Metazoa; Ecdysozoa; Arthropoda; Hexapoda; Insecta; Pterygota; Neoptera; Endopterygota; Diptera; Brachycera; Muscomorpha; Ephydroidea; Drosophilidae; Drosophila; Sophophora
EFX67153	PI31_Dpul_EFX67153	Daphnia pulex	269	Eukaryota; Metazoa; Ecdysozoa; Arthropoda; Crustacea; Branchiopoda; Diplostraca; Cladocera; Anomopoda; Daphniidae; Daphnia
NP_001002547	PI31_Drer_NP_001002547	Danio rerio	272	Eukaryota; Metazoa; Chordata; Craniata; Vertebrata; Euteleostomi; Actinopterygii; Neopterygii; Teleostei; Ostariophysi; Cypriniformes; Cyprinidae; Danio
NP_001026753	PI31_Ggal_NP_001026753	Gallus gallus	271	Eukaryota; Metazoa; Chordata; Craniata; Vertebrata; Euteleostomi; Testudines + Archosauria group; Archosauria; Dinosauria; Saurischia; Theropoda; Coelurosauria; Aves; Neognathae; Galloanserae; Galliformes; Phasianidae; Phasianinae; Gallus
EKX31981	PI31_Gthe_EKX31981	Guillardia theta CCMP2712	298	Eukaryota; Cryptophyta; Pyrenomonadales; Geminigeraceae; Guillardia
BAA13603	PI31_Hsap_BAA13603	Homo sapiens	271	Eukaryota; Metazoa; Chordata; Craniata; Vertebrata; Euteleostomi; Mammalia; Eutheria; Euarchontoglires; Primates; Haplorrhini; Catarrhini; Hominidae; Homo
EME30518	PI31_Hsul_EME30518	Galdieria sulphuraria	337	Eukaryota; Rhodophyta; Bangiophyceae; Cyanidiales; Cyanidiaceae; Galdieria
XP_003411675	PI31_Lafr_XP_003411675	Loxodonta africana	271	Eukaryota; Metazoa; Chordata; Craniata; Vertebrata; Euteleostomi; Mammalia; Eutheria; Afrotheria; Proboscidea; Elephantidae; Loxodonta
XP_006003223	PI31_Lcha_XP_006003223	Latimeria chalumnae	265	Eukaryota; Metazoa; Chordata; Craniata; Vertebrata; Euteleostomi; Coelacanthiformes; Coelacanthidae; Latimeria
XP_001363933	PI31_Mdom_XP_001363933	Monodelphis domestica	271	Eukaryota; Metazoa; Chordata; Craniata; Vertebrata; Euteleostomi; Mammalia; Metatheria; Didelphimorphia; Didelphidae; Monodelphis
AAI31931	PI31_Mmus_AAI31931	Mus musculus	271	Eukaryota; Metazoa; Chordata; Craniata; Vertebrata; Euteleostomi; Mammalia; Eutheria; Euarchontoglires; Glires; Rodentia; Sciurognathi; Muroidea; Muridae; Murinae; Mus; Mus
EFC38623	PI31_Ngru_EFC38623	Naegleria gruberi	390	Eukaryota; Heterolobosea; Schizopyrenida; Vahlkampfiidae; Naegleria
XP_001629215	PI31_Nvec_XP_001629215	Nematostella vectensis	304	Eukaryota; Metazoa; Cnidaria; Anthozoa; Hexacorallia; Actiniaria; Edwardsiidae; Nematostella
CAK84047	PI31_Ptet_CAK84047	Paramecium tetraurelia	269	Eukaryota; Alveolata; Ciliophora; Intramacronucleata; Oligohymenophorea; Peniculida; Parameciidae; Paramecium
NP_010001	PI31_Scer_NP_010001	Saccharomyces cerevisiae S288c	250	Eukaryota; Fungi; Dikarya; Ascomycota; Saccharomycotina; Saccharomycetes; Saccharomycetales; Saccharomycetaceae; Saccharomyces
XP_782862	PI31_Spur_XP_782862	Strongylocentrotus purpuratus	310	Eukaryota; Metazoa; Echinodermata; Eleutherozoa; Echinozoa; Echinoidea; Euechinoidea; Echinacea; Echinoida; Strongylocentrotidae; Strongylocentrotus
EDV23281	PI31_Tadh_EDV23281	Trichoplax adhaerens	296	Eukaryota; Metazoa; Placozoa; Trichoplax
XP_001033021	PI31_Tther_XP_001033021	Tetrahymena thermophila	294	Eukaryota; Alveolata; Ciliophora; Intramacronucleata; Oligohymenophorea; Hymenostomatida; Tetrahymenina; Tetrahymenidae; Tetrahymena
XP_003632664	PI31_Vvit_XP_003632664	Vitis vinifera	302	Eukaryota; Viridiplantae; Streptophyta; Embryophyta; Tracheophyta; Spermatophyta; Magnoliophyta; eudicotyledons; Gunneridae; Pentapetalae; rosids; Vitales; Vitaceae; Vitis
XP_002411142	PI31_Isca_XP_002411142	Ixodes scapularis	177	Eukaryota; Metazoa; Ecdysozoa; Arthropoda; Chelicerata; Arachnida; Acari; Parasitiformes; Ixodida; Ixodoidea; Ixodidae; Ixodinae; Ixodes
EGD79741	PI31_Sros_EGD79741	Salpingoeca rosetta	280	Eukaryota; Choanoflagellida; Salpingoecidae; Salpingoeca

## Sheet: Table_S5
	Table S5: Accession numbers for PA200 orthologs in eukaryotes.
Accession	Organism	Sequence Length	Taxonomy
XP_003390124	Amphimedon queenslandica	1698	Eukaryota; Metazoa; Porifera; Demospongiae; Ceractinomorpha; Haplosclerida; Niphatidae; Amphimedon
EAA08046	Anopheles gambiae str. PEST	1873	Eukaryota; Metazoa; Ecdysozoa; Arthropoda; Mandibulata; Pancrustacea; Hexapoda; Insecta; Pterygota; Neoptera; Endopterygota; Diptera; Nematocera; Culicoidea; Culicidae; Anophelinae; Anopheles
AEE75334	Arabidopsis thaliana	1816	Eukaryota; Viridiplantae; Streptophyta; Embryophyta; Tracheophyta; Spermatophyta; Magnoliophyta; eudicotyledons; Gunneridae; Pentapetalae; rosids; malvids; Brassicales; Brassicaceae; Camelineae; Arabidopsis
EGF79943	Batrachochytrium dendrobatidis JAM81	1850	Eukaryota; Fungi; Chytridiomycota; Chytridiomycetes; Rhizophydiales; Rhizophydiales incertae sedis; Batrachochytrium
NP_506153	Caenorhabditis elegans	1908	Eukaryota; Metazoa; Ecdysozoa; Nematoda; Chromadorea; Rhabditida; Rhabditoidea; Rhabditidae; Peloderinae; Caenorhabditis
EFW42844	Capsaspora owczarzaki ATCC 30864	2137	Eukaryota; Ichthyosporea; Capsaspora
XP_002119300	Ciona intestinalis	1913	Eukaryota; Metazoa; Chordata; Tunicata; Ascidiacea; Enterogona; Phlebobranchia; Cionidae; Ciona
EFX71935	Daphnia pulex	1818	Eukaryota; Metazoa; Ecdysozoa; Arthropoda; Mandibulata; Pancrustacea; Crustacea; Branchiopoda; Diplostraca; Cladocera; Anomopoda; Daphniidae; Daphnia
EAL61178	Dictyostelium discoideum AX4	1905	Eukaryota; Amoebozoa; Mycetozoa; Dictyosteliida; Dictyostelium
EMH72418	Entamoeba histolytica HM-1:IMSS-B	1672	Eukaryota; Amoebozoa; Archamoebae; Entamoebidae; Entamoeba
XP_005702928	Galdieria sulphuraria	1793	Eukaryota; Rhodophyta; Bangiophyceae; Cyanidiales; Cyanidiaceae; Galdieria
EKX51802	Guillardia theta CCMP2712	2090	Eukaryota; Cryptophyta; Pyrenomonadales; Geminigeraceae; Guillardia
AAI13669	Homo sapiens	1729	Eukaryota; Metazoa; Chordata; Craniata; Vertebrata; Euteleostomi; Mammalia; Eutheria; Euarchontoglires; Primates; Haplorrhini; Catarrhini; Hominidae; Homo
XP_004209658	Hydra vulgaris	1006	Eukaryota; Metazoa; Cnidaria; Hydrozoa; Hydroida; Anthomedusae; Hydridae; Hydra
XP_002399804	Ixodes scapularis	1849	Eukaryota; Metazoa; Ecdysozoa; Arthropoda; Chelicerata; Arachnida; Acari; Parasitiformes; Ixodida; Ixodoidea; Ixodidae; Ixodinae; Ixodes
CAJ07060	Leishmania major strain Friedlin	2449	Eukaryota; Euglenozoa; Kinetoplastida; Trypanosomatidae; Leishmaniinae; Leishmania
EFC37419	Naegleria gruberi	1878	Eukaryota; Heterolobosea; Schizopyrenida; Vahlkampfiidae; Naegleria
EEY68843	Phytophthora infestans T30-4	1857	Eukaryota; Stramenopiles; Oomycetes; Peronosporales; Phytophthora
CAD51254	Plasmodium falciparum 3D7	2426	Eukaryota; Alveolata; Apicomplexa; Aconoidasida; Haemosporida; Plasmodium; Plasmodium (Laverania)
GAA23077	Saccharomyces cerevisiae Kyokai no. 7	2143	Eukaryota; Fungi; Dikarya; Ascomycota; Saccharomycotina; Saccharomycetes; Saccharomycetales; Saccharomycetaceae; Saccharomyces
EGD77825	Salpingoeca rosetta	1623	Eukaryota; Choanoflagellida; Salpingoecidae; Salpingoeca
CCD59260	Schistosoma mansoni	2449	Eukaryota; Metazoa; Platyhelminthes; Trematoda; Digenea; Strigeidida; Schistosomatoidea; Schistosomatidae; Schistosoma
XP_794837	Strongylocentrotus purpuratus	1811	Eukaryota; Metazoa; Echinodermata; Eleutherozoa; Echinozoa; Echinoidea; Euechinoidea; Echinacea; Echinoida; Strongylocentrotidae; Strongylocentrotus
AMSG_01902	Thecamonas trahens	1890	Eukaryota; Apusozoa; Apusomonadidae; Thecamonas
XP_001314473	Trichomonas vaginalis G3	1603	Eukaryota; Parabasalia; Trichomonadida; Trichomonadidae; Trichomonas
XP_002108645	Trichoplax adhaerens	1540	Eukaryota; Metazoa; Placozoa; Trichoplax
PA200 in Alveolates
Accession	Organism	Sequence Length	Taxonomy
CDJ67444	Eimeria necatrix	1649	Eukaryota; Alveolata; Apicomplexa; Conoidasida; Coccidia; Eucoccidiorida; Eimeriorina; Eimeriidae; Eimeria
XP_003882029	Neospora caninum Liverpool	3298	Eukaryota; Alveolata; Apicomplexa; Conoidasida; Coccidia; Eucoccidiorida; Eimeriorina; Sarcocystidae; Neospora
XP_004224880	Plasmodium cynomolgi strain B	2457	Eukaryota; Alveolata; Apicomplexa; Aconoidasida; Haemosporida; Plasmodium; Plasmodium (Plasmodium)
XP_001349405	Plasmodium falciparum 3D7	2651	Eukaryota; Alveolata; Apicomplexa; Aconoidasida; Haemosporida; Plasmodium; Plasmodium (Laverania)
EUR72893	Plasmodium falciparum 7G8	2561	Eukaryota; Alveolata; Apicomplexa; Aconoidasida; Haemosporida; Plasmodium; Plasmodium (Laverania)
ETW61915	Plasmodium falciparum CAMP/Malaysia	2541	Eukaryota; Alveolata; Apicomplexa; Aconoidasida; Haemosporida; Plasmodium; Plasmodium (Laverania)
ETW31214	Plasmodium falciparum FCH/4	2558	Eukaryota; Alveolata; Apicomplexa; Aconoidasida; Haemosporida; Plasmodium; Plasmodium (Laverania)
ETW49881	Plasmodium falciparum MaliPS096_E11	2630	Eukaryota; Alveolata; Apicomplexa; Aconoidasida; Haemosporida; Plasmodium; Plasmodium (Laverania)
EWC88915	Plasmodium falciparum NF54	2565	Eukaryota; Alveolata; Apicomplexa; Aconoidasida; Haemosporida; Plasmodium; Plasmodium (Laverania)
ETW43264	Plasmodium falciparum NF135/5.C10	1295	Eukaryota; Alveolata; Apicomplexa; Aconoidasida; Haemosporida; Plasmodium; Plasmodium (Laverania)
ETW52539	Plasmodium falciparum Palo Alto/Uganda	2646	Eukaryota; Alveolata; Apicomplexa; Aconoidasida; Haemosporida; Plasmodium; Plasmodium (Laverania)
EUT87186	Plasmodium falciparum Santa Lucia	1294	Eukaryota; Alveolata; Apicomplexa; Aconoidasida; Haemosporida; Plasmodium; Plasmodium (Laverania)
ETW37195	Plasmodium falciparum Tanzania (2000708)	2571	Eukaryota; Alveolata; Apicomplexa; Aconoidasida; Haemosporida; Plasmodium; Plasmodium (Laverania)
EWC77169	Plasmodium falciparum UGT5.1	2627	Eukaryota; Alveolata; Apicomplexa; Aconoidasida; Haemosporida; Plasmodium; Plasmodium (Laverania)
ETW19035	Plasmodium falciparum Vietnam Oak-Knoll (FVO)	1296	Eukaryota; Alveolata; Apicomplexa; Aconoidasida; Haemosporida; Plasmodium; Plasmodium (Laverania)
EUD68959	Plasmodium inui San Antonio 1	2474	Eukaryota; Alveolata; Apicomplexa; Aconoidasida; Haemosporida; Plasmodium; Plasmodium (Plasmodium)
XP_002262169	Plasmodium knowlesi strain H	2434	Eukaryota; Alveolata; Apicomplexa; Aconoidasida; Haemosporida; Plasmodium; Plasmodium (Plasmodium)
EUD74327	Plasmodium vinckei petteri	2416	Eukaryota; Alveolata; Apicomplexa; Aconoidasida; Haemosporida; Plasmodium; Plasmodium (Vinckeia)
EDL47469	Plasmodium vivax	2397	Eukaryota; Alveolata; Apicomplexa; Aconoidasida; Haemosporida; Plasmodium; Plasmodium (Plasmodium)
XP_001617196	Plasmodium vivax Sal-1	2397	Eukaryota; Alveolata; Apicomplexa; Aconoidasida; Haemosporida; Plasmodium; Plasmodium (Plasmodium)
ETB61545	Plasmodium yoelii 17X	2432	Eukaryota; Alveolata; Apicomplexa; Aconoidasida; Haemosporida; Plasmodium; Plasmodium (Vinckeia)
XP_724090	Plasmodium yoelii yoelii 17XNL	2366	Eukaryota; Alveolata; Apicomplexa; Aconoidasida; Haemosporida; Plasmodium; Plasmodium (Vinckeia)
BAM41957	Theileria orientalis strain Shintoku	2140	Eukaryota; Alveolata; Apicomplexa; Aconoidasida; Piroplasmida; Theileriidae; Theileria
EPR60668	Toxoplasma gondii GT1	3144	Eukaryota; Alveolata; Apicomplexa; Conoidasida; Coccidia; Eucoccidiorida; Eimeriorina; Sarcocystidae; Toxoplasma
XP_002366809	Toxoplasma gondii ME49	3149	Eukaryota; Alveolata; Apicomplexa; Conoidasida; Coccidia; Eucoccidiorida; Eimeriorina; Sarcocystidae; Toxoplasma
ESS31567	Toxoplasma gondii VEG	3150	Eukaryota; Alveolata; Apicomplexa; Conoidasida; Coccidia; Eucoccidiorida; Eimeriorina; Sarcocystidae; Toxoplasma
PA200 in Insects
Accession	Organism	Sequence Length	Taxonomy
XP_002399804	Ixodes scapularis	1849	Eukaryota; Metazoa; Ecdysozoa; Arthropoda; Chelicerata; Arachnida; Acari; Parasitiformes; Ixodida; Ixodoidea; Ixodidae; Ixodinae; Ixodes
XP_003747275	Metaseiulus occidentalis	1837	Eukaryota; Metazoa; Ecdysozoa; Arthropoda; Chelicerata; Arachnida; Acari; Parasitiformes; Mesostigmata; Dermanyssina; Phytoseioidea; Phytoseiidae; Typhlodrominae; Metaseiulus
EFX71935	Daphnia pulex	1818	Eukaryota; Metazoa; Ecdysozoa; Arthropoda; Mandibulata; Pancrustacea; Crustacea; Branchiopoda; Diplostraca; Cladocera; Anomopoda; Daphniidae; Daphnia
FK890432	Caligus rogercresseyi	282	Eukaryota; Metazoa; Ecdysozoa; Arthropoda; Mandibulata; Pancrustacea; Crustacea; Maxillopoda; Copepoda; Neocopepoda; Podoplea; Siphonostomatoida; Caligidae;
FK901139	Lepeophtheirus salmonis	189	Eukaryota; Metazoa; Ecdysozoa; Arthropoda; Mandibulata; Pancrustacea; Crustacea; Maxillopoda; Copepoda; Neocopepoda; Podoplea; Siphonostomatoida; Caligidae;
XP_972018	Tribolium castaneum	1808	Eukaryota; Metazoa; Ecdysozoa; Arthropoda; Mandibulata; Pancrustacea; Hexapoda; Insecta; Pterygota; Neoptera; Endopterygota; Coleoptera; Polyphaga; Cucujiformia; Tenebrionidae; Tenebrionidae incertae sedis; Tribolium
not found	Megaselia abdita		Eukaryota; Metazoa; Ecdysozoa; Arthropoda; Mandibulata; Pancrustacea; Hexapoda; Insecta; Pterygota; Neoptera; Endopterygota; Diptera; Brachycera; Muscomorpha; Eremoneura; Cyclorrhapha; Aschiza; Platypezoidea; Phoridae; Metopininae; Megaseliini; Megaselia
not found	Episyrphus balteatus		Eukaryota; Metazoa; Ecdysozoa; Arthropoda; Mandibulata; Pancrustacea; Hexapoda; Insecta; Pterygota; Neoptera; Endopterygota; Diptera; Brachycera; Muscomorpha; Eremoneura; Cyclorrhapha; Aschiza; Syrphoidea; Syrphidae; Syrphinae; Syrphini; Episyrphus
not found	Drosophila virilis		Eukaryota; Metazoa; Ecdysozoa; Arthropoda; Mandibulata; Pancrustacea; Hexapoda; Insecta; Pterygota; Neoptera; Endopterygota; Diptera; Brachycera; Muscomorpha; Eremoneura; Cyclorrhapha; Schizophora; Acalyptratae; Ephydroidea; Drosophilidae; Drosophila; Drosophila; virilis group
not found	Drosophila grimshawi		Eukaryota; Metazoa; Ecdysozoa; Arthropoda; Mandibulata; Pancrustacea; Hexapoda; Insecta; Pterygota; Neoptera; Endopterygota; Diptera; Brachycera; Muscomorpha; Eremoneura; Cyclorrhapha; Schizophora; Acalyptratae; Ephydroidea; Drosophilidae; Drosophila; Hawaiian Drosophila; picture wing clade; grimshawi clade; grimshawi group; grimshawi subgroup
not found	Drosophila mojavensis		Eukaryota; Metazoa; Ecdysozoa; Arthropoda; Mandibulata; Pancrustacea; Hexapoda; Insecta; Pterygota; Neoptera; Endopterygota; Diptera; Brachycera; Muscomorpha; Eremoneura; Cyclorrhapha; Schizophora; Acalyptratae; Ephydroidea; Drosophilidae; Drosophila; repleta group; mulleri subgroup; mojavensis species complex
not found	Drosophila melanogaster		Eukaryota; Metazoa; Ecdysozoa; Arthropoda; Mandibulata; Pancrustacea; Hexapoda; Insecta; Pterygota; Neoptera; Endopterygota; Diptera; Brachycera; Muscomorpha; Eremoneura; Cyclorrhapha; Schizophora; Acalyptratae; Ephydroidea; Drosophilidae; Drosophila; Sophophora
not found	Drosophila pseudoobscura pseudoobscura		Eukaryota; Metazoa; Ecdysozoa; Arthropoda; Mandibulata; Pancrustacea; Hexapoda; Insecta; Pterygota; Neoptera; Endopterygota; Diptera; Brachycera; Muscomorpha; Eremoneura; Cyclorrhapha; Schizophora; Acalyptratae; Ephydroidea; Drosophilidae; Drosophila; Sophophora
not found	Drosophila ananassae		Eukaryota; Metazoa; Ecdysozoa; Arthropoda; Mandibulata; Pancrustacea; Hexapoda; Insecta; Pterygota; Neoptera; Endopterygota; Diptera; Brachycera; Muscomorpha; Eremoneura; Cyclorrhapha; Schizophora; Acalyptratae; Ephydroidea; Drosophilidae; Drosophila; Sophophora
not found	Drosophila erecta		Eukaryota; Metazoa; Ecdysozoa; Arthropoda; Mandibulata; Pancrustacea; Hexapoda; Insecta; Pterygota; Neoptera; Endopterygota; Diptera; Brachycera; Muscomorpha; Eremoneura; Cyclorrhapha; Schizophora; Acalyptratae; Ephydroidea; Drosophilidae; Drosophila; Sophophora
not found	Drosophila persimilis		Eukaryota; Metazoa; Ecdysozoa; Arthropoda; Mandibulata; Pancrustacea; Hexapoda; Insecta; Pterygota; Neoptera; Endopterygota; Diptera; Brachycera; Muscomorpha; Eremoneura; Cyclorrhapha; Schizophora; Acalyptratae; Ephydroidea; Drosophilidae; Drosophila; Sophophora
not found	Drosophila sechellia		Eukaryota; Metazoa; Ecdysozoa; Arthropoda; Mandibulata; Pancrustacea; Hexapoda; Insecta; Pterygota; Neoptera; Endopterygota; Diptera; Brachycera; Muscomorpha; Eremoneura; Cyclorrhapha; Schizophora; Acalyptratae; Ephydroidea; Drosophilidae; Drosophila; Sophophora
not found	Drosophila willistoni		Eukaryota; Metazoa; Ecdysozoa; Arthropoda; Mandibulata; Pancrustacea; Hexapoda; Insecta; Pterygota; Neoptera; Endopterygota; Diptera; Brachycera; Muscomorpha; Eremoneura; Cyclorrhapha; Schizophora; Acalyptratae; Ephydroidea; Drosophilidae; Drosophila; Sophophora
not found	Drosophila simulans		Eukaryota; Metazoa; Ecdysozoa; Arthropoda; Mandibulata; Pancrustacea; Hexapoda; Insecta; Pterygota; Neoptera; Endopterygota; Diptera; Brachycera; Muscomorpha; Eremoneura; Cyclorrhapha; Schizophora; Acalyptratae; Ephydroidea; Drosophilidae; Drosophila; Sophophora
not found	Drosophila yakuba		Eukaryota; Metazoa; Ecdysozoa; Arthropoda; Mandibulata; Pancrustacea; Hexapoda; Insecta; Pterygota; Neoptera; Endopterygota; Diptera; Brachycera; Muscomorpha; Eremoneura; Cyclorrhapha; Schizophora; Acalyptratae; Ephydroidea; Drosophilidae; Drosophila; Sophophora
not found	Ceratitis capitata		Eukaryota; Metazoa; Ecdysozoa; Arthropoda; Mandibulata; Pancrustacea; Hexapoda; Insecta; Pterygota; Neoptera; Endopterygota; Diptera; Brachycera; Muscomorpha; Eremoneura; Cyclorrhapha; Schizophora; Acalyptratae; Tephritoidea; Tephritidae; Dacinae; Ceratitidini; Ceratitis; Ceratitis
not found	Musca domestica		Eukaryota; Metazoa; Ecdysozoa; Arthropoda; Mandibulata; Pancrustacea; Hexapoda; Insecta; Pterygota; Neoptera; Endopterygota; Diptera; Brachycera; Muscomorpha; Eremoneura; Cyclorrhapha; Schizophora; Calyptratae; Muscoidea; Muscidae; Muscinae; Muscini; Musca; Musca
not found	Glossina morsitans		Eukaryota; Metazoa; Ecdysozoa; Arthropoda; Mandibulata; Pancrustacea; Hexapoda; Insecta; Pterygota; Neoptera; Endopterygota; Diptera; Brachycera; Muscomorpha; Eremoneura; Cyclorrhapha; Schizophora; Calyptratae; Hippoboscoidea; Glossinidae; Glossina; GlossinaMusca
ABF72898	Belgica antarctica	425	Eukaryota; Metazoa; Ecdysozoa; Arthropoda; Mandibulata; Pancrustacea; Hexapoda; Insecta; Pterygota; Neoptera; Endopterygota; Diptera; Nematocera; Chironomoidea; Chironomidae; Belgica
ETN59203	Anopheles darlingi	1878	Eukaryota; Metazoa; Ecdysozoa; Arthropoda; Mandibulata; Pancrustacea; Hexapoda; Insecta; Pterygota; Neoptera; Endopterygota; Diptera; Nematocera; Culicoidea; Culicidae; Anophelinae; Anopheles
XP_312339	Anopheles gambiae str. PEST	1873	Eukaryota; Metazoa; Ecdysozoa; Arthropoda; Mandibulata; Pancrustacea; Hexapoda; Insecta; Pterygota; Neoptera; Endopterygota; Diptera; Nematocera; Culicoidea; Culicidae; Anophelinae; Anopheles
XP_001651267	Aedes aegypti	1836	Eukaryota; Metazoa; Ecdysozoa; Arthropoda; Mandibulata; Pancrustacea; Hexapoda; Insecta; Pterygota; Neoptera; Endopterygota; Diptera; Nematocera; Culicoidea; Culicidae; Culicinae; Aedini; Aedes; Stegomyia
XP_001863503	Culex quinquefasciatus	1830	Eukaryota; Metazoa; Ecdysozoa; Arthropoda; Mandibulata; Pancrustacea; Hexapoda; Insecta; Pterygota; Neoptera; Endopterygota; Diptera; Nematocera; Culicoidea; Culicidae; Culicinae; Culicini; Culex; Culex
CAL_comp3260_c0_seq2	Clogmia albipunctata	1829	Eukaryota; Metazoa; Ecdysozoa; Arthropoda; Mandibulata; Pancrustacea; Hexapoda; Insecta; Pterygota; Neoptera; Endopterygota; Diptera; Nematocera; Psychodomorpha; Psychodoidea; Psychodidae; Psychodinae; Clogmia
XP_006621894	Apis dorsata	1834	Eukaryota; Metazoa; Ecdysozoa; Arthropoda; Mandibulata; Pancrustacea; Hexapoda; Insecta; Pterygota; Neoptera; Endopterygota; Hymenoptera; Apocrita; Aculeata; Apoidea; Apidae; Apis
XP_003696743	Apis florea	1830	Eukaryota; Metazoa; Ecdysozoa; Arthropoda; Mandibulata; Pancrustacea; Hexapoda; Insecta; Pterygota; Neoptera; Endopterygota; Hymenoptera; Apocrita; Aculeata; Apoidea; Apidae; Apis
XP_001121383	Apis mellifera	1834	Eukaryota; Metazoa; Ecdysozoa; Arthropoda; Mandibulata; Pancrustacea; Hexapoda; Insecta; Pterygota; Neoptera; Endopterygota; Hymenoptera; Apocrita; Aculeata; Apoidea; Apidae; Apis
XP_003395609	Bombus terrestris	1832	Eukaryota; Metazoa; Ecdysozoa; Arthropoda; Mandibulata; Pancrustacea; Hexapoda; Insecta; Pterygota; Neoptera; Endopterygota; Hymenoptera; Apocrita; Aculeata; Apoidea; Apidae; Bombus; Bombus
XP_003491464	Bombus impatiens	1832	Eukaryota; Metazoa; Ecdysozoa; Arthropoda; Mandibulata; Pancrustacea; Hexapoda; Insecta; Pterygota; Neoptera; Endopterygota; Hymenoptera; Apocrita; Aculeata; Apoidea; Apidae; Bombus; Pyrobombus
XP_003702630	Megachile rotundata	1840	Eukaryota; Metazoa; Ecdysozoa; Arthropoda; Mandibulata; Pancrustacea; Hexapoda; Insecta; Pterygota; Neoptera; Endopterygota; Hymenoptera; Apocrita; Aculeata; Apoidea; Megachilidae; Megachilinae; Megachile
EFN65897	Camponotus floridanus	1479	Eukaryota; Metazoa; Ecdysozoa; Arthropoda; Mandibulata; Pancrustacea; Hexapoda; Insecta; Pterygota; Neoptera; Endopterygota; Hymenoptera; Apocrita; Aculeata; Vespoidea; Formicidae; Formicinae; Camponotus
EGI69587	Acromyrmex echinatior	1670	Eukaryota; Metazoa; Ecdysozoa; Arthropoda; Mandibulata; Pancrustacea; Hexapoda; Insecta; Pterygota; Neoptera; Endopterygota; Hymenoptera; Apocrita; Aculeata; Vespoidea; Formicidae; Myrmicinae; Acromyrmex
EFN87710	Harpegnathos saltator	1860	Eukaryota; Metazoa; Ecdysozoa; Arthropoda; Mandibulata; Pancrustacea; Hexapoda; Insecta; Pterygota; Neoptera; Endopterygota; Hymenoptera; Apocrita; Aculeata; Vespoidea; Formicidae; Ponerinae; Ponerini; Harpegnathos
XP_001605678	Nasonia vitripennis	1890	Eukaryota; Metazoa; Ecdysozoa; Arthropoda; Mandibulata; Pancrustacea; Hexapoda; Insecta; Pterygota; Neoptera; Endopterygota; Hymenoptera; Apocrita; Chalcidoidea; Pteromalidae; Pteromalinae; Nasonia
XP_004921922	Bombyx mori	620	Eukaryota; Metazoa; Ecdysozoa; Arthropoda; Mandibulata; Pancrustacea; Hexapoda; Insecta; Pterygota; Neoptera; Endopterygota; Lepidoptera; Glossata; Ditrysia; Bombycoidea; Bombycidae; Bombycinae; Bombyx
EHJ71091	Danaus plexippus	1975	Eukaryota; Metazoa; Ecdysozoa; Arthropoda; Mandibulata; Pancrustacea; Hexapoda; Insecta; Pterygota; Neoptera; Endopterygota; Lepidoptera; Glossata; Ditrysia; Papilionoidea; Nymphalidae; Danainae; Danaini; Danaina; Danaus; Danaus
XP_002428082	Pediculus humanus corporis	1809	Eukaryota; Metazoa; Ecdysozoa; Arthropoda; Mandibulata; Pancrustacea; Hexapoda; Insecta; Pterygota; Neoptera; Paraneoptera; Phthiraptera; Anoplura; Pediculidae; Pediculus

## Sheet: Table_S6
	Table S6: Accession numbers for PA28 orthologs in eukaryotes.
Accession	Organism	Sequence Length	Taxonomy
CAD51760	Plasmodium falciparum 3D7	279	Eukaryota; Alveolata; Apicomplexa; Aconoidasida; Haemosporida; Plasmodium; Plasmodium (Laverania)
GAB65653	Plasmodium cynomolgi strain B	258	Eukaryota; Alveolata; Apicomplexa; Aconoidasida; Haemosporida; Plasmodium; Plasmodium (Plasmodium)
EUD67901	Plasmodium inui San Antonio 1	276	Eukaryota; Alveolata; Apicomplexa; Aconoidasida; Haemosporida; Plasmodium; Plasmodium (Plasmodium)
CAQ39120	Plasmodium knowlesi strain H	276	Eukaryota; Alveolata; Apicomplexa; Aconoidasida; Haemosporida; Plasmodium; Plasmodium (Plasmodium)
EDL44888	Plasmodium vivax	276	Eukaryota; Alveolata; Apicomplexa; Aconoidasida; Haemosporida; Plasmodium; Plasmodium (Plasmodium)
EUD73956	Plasmodium vinckei petteri	271	Eukaryota; Alveolata; Apicomplexa; Aconoidasida; Haemosporida; Plasmodium; Plasmodium (Vinckeia)
CAH97495	Plasmodium berghei	278	Eukaryota; Alveolata; Apicomplexa; Aconoidasida; Haemosporida; Plasmodium; Plasmodium (Vinckeia)
EAA15935	Plasmodium yoelii yoelii	278	Eukaryota; Alveolata; Apicomplexa; Aconoidasida; Haemosporida; Plasmodium; Plasmodium (Vinckeia)
BAN65447	Babesia bovis	252	Eukaryota; Alveolata; Apicomplexa; Aconoidasida; Piroplasmida; Babesiidae; Babesia
CAI74139	Theileria annulata	241	Eukaryota; Alveolata; Apicomplexa; Aconoidasida; Piroplasmida; Theileriidae; Theileria
EAN33124	Theileria parva	263	Eukaryota; Alveolata; Apicomplexa; Aconoidasida; Piroplasmida; Theileriidae; Theileria
XP_667041	Cryptosporidium hominis TU502	234	Eukaryota; Alveolata; Apicomplexa; Conoidasida; Coccidia; Eucoccidiorida; Eimeriorina; Cryptosporidiidae; Cryptosporidium
XP_627206	Cryptosporidium parvum Iowa II	234	Eukaryota; Alveolata; Apicomplexa; Conoidasida; Coccidia; Eucoccidiorida; Eimeriorina; Cryptosporidiidae; Cryptosporidium
XP_002139705	Cryptosporidium muris RN66	236	Eukaryota; Alveolata; Apicomplexa; Conoidasida; Coccidia; Eucoccidiorida; Eimeriorina; Cryptosporidiidae; Cryptosporidium
CBZ56257	Neospora caninum Liverpool	267	Eukaryota; Alveolata; Apicomplexa; Conoidasida; Coccidia; Eucoccidiorida; Eimeriorina; Sarcocystidae; Neospora
EPR63288	Toxoplasma gondii GT1	269	Eukaryota; Alveolata; Apicomplexa; Conoidasida; Coccidia; Eucoccidiorida; Eimeriorina; Sarcocystidae; Toxoplasma
XP_001455376	Paramecium tetraurelia strain d4-2	169	Eukaryota; Alveolata; Ciliophora; Intramacronucleata; Oligohymenophorea; Peniculida; Parameciidae; Paramecium
EER00657	Perkinsus marinus ATCC 50983	264	Eukaryota; Alveolata; Perkinsea; Perkinsida; Perkinsidae; Perkinsus
XP_004342191	Acanthamoeba castellanii str. Neff	229	Eukaryota; Amoebozoa; Centramoebida; Acanthamoebidae; Acanthamoeba
AAK39562	Dictyostelium discoideum	225	Eukaryota; Amoebozoa; Mycetozoa; Dictyosteliida; Dictyostelium
EGC33641	Dictyostelium purpureum	227	Eukaryota; Amoebozoa; Mycetozoa; Dictyosteliida; Dictyostelium
EGG16589	Dictyostelium fasciculatum	229	Eukaryota; Amoebozoa; Mycetozoa; Dictyosteliida; Dictyostelium
EFA84125	Polysphondylium pallidum PN500	229	Eukaryota; Amoebozoa; Mycetozoa; Dictyosteliida; Polysphondylium
AMSG_03058	Thecamonas trahens	224	Eukaryota; Apusozoa; Apusomonadidae; Thecamonas
XP_005837066	Guillardia theta CCMP2712	249	Eukaryota; Cryptophyta; Pyrenomonadales; Geminigeraceae; Guillardia
EFO63817	Giardia lamblia P15	257	Eukaryota; Diplomonadida; Hexamitidae; Giardiinae; Giardia
EET00138	Giardia intestinalis ATCC 50581	267	Eukaryota; Diplomonadida; Hexamitidae; Giardiinae; Giardia
XP_001707293	Giardia lamblia ATCC 50803	267	Eukaryota; Diplomonadida; Hexamitidae; Giardiinae; Giardia
EST49389	Spironucleus salmonicida	241	Eukaryota; Diplomonadida; Hexamitidae; Hexamitinae; Spironucleus
EPY31428	Angomonas deanei	226	Eukaryota; Euglenozoa; Kinetoplastida; Trypanosomatidae; Angomonas
XP_003722470	Leishmania major strain Friedlin	223	Eukaryota; Euglenozoa; Kinetoplastida; Trypanosomatidae; Leishmaniinae; Leishmania
CCW71912	Phytomonas sp. isolate Hart1	246	Eukaryota; Euglenozoa; Kinetoplastida; Trypanosomatidae; Phytomonas; environmental samples
EPY37191	Strigomonas culicis	241	Eukaryota; Euglenozoa; Kinetoplastida; Trypanosomatidae; Strigomonas
CBH15376	Trypanosoma brucei gambiense DAL972	231	Eukaryota; Euglenozoa; Kinetoplastida; Trypanosomatidae; Trypanosoma
CCC51320	Trypanosoma vivax Y486	288	Eukaryota; Euglenozoa; Kinetoplastida; Trypanosomatidae; Trypanosoma; Duttonella
CCC93544	Trypanosoma congolense IL3000	227	Eukaryota; Euglenozoa; Kinetoplastida; Trypanosomatidae; Trypanosoma; Nannomonas
EFW99528	Grosmannia clavigera kw1407	412	Eukaryota; Fungi; Dikarya; Ascomycota; Pezizomycotina; Sordariomycetes; Sordariomycetidae; Ophiostomatales; Ophiostomataceae; Grosmannia
EMR09342	Pneumocystis murina B123	201	Eukaryota; Fungi; Dikarya; Ascomycota; Taphrinomycotina; Pneumocystidomycetes; Pneumocystidaceae; Pneumocystis
XP_006454037	Agaricus bisporus var. bisporus H97	159	Eukaryota; Fungi; Dikarya; Basidiomycota; Agaricomycotina; Agaricomycetes; Agaricomycetidae; Agaricales; Agaricaceae; Agaricus
ESK98084	Moniliophthora roreri MCA 2997	244	Eukaryota; Fungi; Dikarya; Basidiomycota; Agaricomycotina; Agaricomycetes; Agaricomycetidae; Agaricales; Marasmiaceae; mitosporic Marasmiaceae; Moniliophthora
XP_001829111	Coprinopsis cinerea okayama7#130	256	Eukaryota; Fungi; Dikarya; Basidiomycota; Agaricomycotina; Agaricomycetes; Agaricomycetidae; Agaricales; Psathyrellaceae; Coprinopsis
XP_003038805	Schizophyllum commune H4-8	244	Eukaryota; Fungi; Dikarya; Basidiomycota; Agaricomycotina; Agaricomycetes; Agaricomycetidae; Agaricales; Schizophyllaceae; Schizophyllum
EDR15778	Laccaria bicolor S238N-H82	254	Eukaryota; Fungi; Dikarya; Basidiomycota; Agaricomycotina; Agaricomycetes; Agaricomycetidae; Agaricales; Tricholomataceae; Laccaria
EIW86913	Coniophora puteana RWD-64-598 SS2	252	Eukaryota; Fungi; Dikarya; Basidiomycota; Agaricomycotina; Agaricomycetes; Agaricomycetidae; Boletales; Coniophorineae; Coniophoraceae; Coniophora
EGO02578	Serpula lacrymans var. lacrymans S7.3	250	Eukaryota; Fungi; Dikarya; Basidiomycota; Agaricomycotina; Agaricomycetes; Agaricomycetidae; Boletales; Coniophorineae; Serpulaceae; Serpula
CCO28378	Rhizoctonia solani AG-1 IB	478	Eukaryota; Fungi; Dikarya; Basidiomycota; Agaricomycotina; Agaricomycetes; Cantharellales; Ceratobasidiaceae; mitosporic Ceratobasidiaceae; Rhizoctonia
EKM61400	Phanerochaete carnosa HHB-10118-sp	259	Eukaryota; Fungi; Dikarya; Basidiomycota; Agaricomycotina; Agaricomycetes; Corticiales; Corticiaceae; Phanerochaete
EIN14019	Punctularia strigosozonata HHB-11173 SS5	211	Eukaryota; Fungi; Dikarya; Basidiomycota; Agaricomycotina; Agaricomycetes; Corticiales; Punctulariaceae; Punctularia
EPQ60501	Gloeophyllum trabeum ATCC 11539	276	Eukaryota; Fungi; Dikarya; Basidiomycota; Agaricomycotina; Agaricomycetes; Gloeophyllales; Gloeophyllaceae; Gloeophyllum
EJD03669	Fomitiporia mediterranea MF3/22	247	Eukaryota; Fungi; Dikarya; Basidiomycota; Agaricomycotina; Agaricomycetes; Hymenochaetales; Hymenochaetaceae; Fomitiporia
EPT01604	Fomitopsis pinicola FP-58527 SS1	272	Eukaryota; Fungi; Dikarya; Basidiomycota; Agaricomycotina; Agaricomycetes; Polyporales; Fomitopsis
EMD41836	Ceriporiopsis subvermispora B	277	Eukaryota; Fungi; Dikarya; Basidiomycota; Agaricomycotina; Agaricomycetes; Polyporales; Meruliaceae; Ceriporiopsis
CCL98076	Fibroporia radiculosa	252	Eukaryota; Fungi; Dikarya; Basidiomycota; Agaricomycotina; Agaricomycetes; Polyporales; Polyporaceae; Fibroporia
EIW63950	Trametes versicolor FP-101664 SS1	255	Eukaryota; Fungi; Dikarya; Basidiomycota; Agaricomycotina; Agaricomycetes; Polyporales; Trametes
EIM92257	Stereum hirsutum FP-91666 SS1	251	Eukaryota; Fungi; Dikarya; Basidiomycota; Agaricomycotina; Agaricomycetes; Russulales; Stereaceae; Stereum
EJT99932	Dacryopinax sp. DJM-731 SS1	218	Eukaryota; Fungi; Dikarya; Basidiomycota; Agaricomycotina; Dacrymycetes; Dacrymycetales; Dacrymycetaceae; Dacryopinax
EGG04198	Melampsora larici-populina 98AG31	287	Eukaryota; Fungi; Dikarya; Basidiomycota; Pucciniomycotina; Pucciniomycetes; Pucciniales; Melampsoraceae; Melampsora
XP_003331090	Puccinia graminis f. sp. tritici CRL 75-36-700-3	256	Eukaryota; Fungi; Dikarya; Basidiomycota; Pucciniomycotina; Pucciniomycetes; Pucciniales; Pucciniaceae; Puccinia
EPQ29150	Pseudozyma flocculosa PF-1	263	Eukaryota; Fungi; Dikarya; Basidiomycota; Ustilaginomycotina; Ustilaginomycetes; Ustilaginales; Ustilaginaceae; mitosporic Ustilaginaceae; Pseudozyma
EST06643	Pseudozyma sp. GHG001	264	Eukaryota; Fungi; Dikarya; Basidiomycota; Ustilaginomycotina; Ustilaginomycetes; Ustilaginales; Ustilaginaceae; mitosporic Ustilaginaceae; Pseudozyma
GAC73964	Pseudozyma antarctica T-34	265	Eukaryota; Fungi; Dikarya; Basidiomycota; Ustilaginomycotina; Ustilaginomycetes; Ustilaginales; Ustilaginaceae; mitosporic Ustilaginaceae; Pseudozyma
GAC99472	Pseudozyma hubeiensis SY62	268	Eukaryota; Fungi; Dikarya; Basidiomycota; Ustilaginomycotina; Ustilaginomycetes; Ustilaginales; Ustilaginaceae; mitosporic Ustilaginaceae; Pseudozyma
CBQ68134	Sporisorium reilianum SRZ2	261	Eukaryota; Fungi; Dikarya; Basidiomycota; Ustilaginomycotina; Ustilaginomycetes; Ustilaginales; Ustilaginaceae; Sporisorium
XP_756858	Ustilago maydis 521	264	Eukaryota; Fungi; Dikarya; Basidiomycota; Ustilaginomycotina; Ustilaginomycetes; Ustilaginales; Ustilaginaceae; Ustilago
EOD04781	Emiliania huxleyi CCMP1516	247	Eukaryota; Haptophyceae; Isochrysidales; Noelaerhabdaceae; Emiliania
XP_004364884	Capsaspora owczarzaki ATCC 30864	258	Eukaryota; Ichthyosporea; Capsaspora
BW893532/BW780543	Branchiostoma floridae	249	Eukaryota; Metazoa; Chordata; Cephalochordata; Branchiostomidae; Branchiostoma
AFM87012	Callorhinchus milii	238	Eukaryota; Metazoa; Chordata; Craniata; Vertebrata; Chondrichthyes; Holocephali; Chimaeriformes; Callorhinchidae; Callorhinchus
ENSPMAT00000000045	Petromyzon marinus	255	Eukaryota; Metazoa; Chordata; Craniata; Vertebrata; Cyclostomata; Hyperoartia; Petromyzontiformes; Petromyzontidae
AAF05816	Danio rerio	256	Eukaryota; Metazoa; Chordata; Craniata; Vertebrata; Euteleostomi; Actinopterygii; Neopterygii; Teleostei; Ostariophysi; Cypriniformes; Cyprinidae; Danio
NP_001011494	Xenopus (Silurana) tropicalis	242	Eukaryota; Metazoa; Chordata; Craniata; Vertebrata; Euteleostomi; Amphibia; Batrachia; Anura; Pipoidea; Pipidae; Xenopodinae; Xenopus; Silurana
NP_001011302	Xenopus (Silurana) tropicalis	244	Eukaryota; Metazoa; Chordata; Craniata; Vertebrata; Euteleostomi; Amphibia; Batrachia; Anura; Pipoidea; Pipidae; Xenopodinae; Xenopus; Silurana
NP_001096200	Xenopus (Silurana) tropicalis	254	Eukaryota; Metazoa; Chordata; Craniata; Vertebrata; Euteleostomi; Amphibia; Batrachia; Anura; Pipoidea; Pipidae; Xenopodinae; Xenopus; Silurana
BAA28837	Mus musculus	239	Eukaryota; Metazoa; Chordata; Craniata; Vertebrata; Euteleostomi; Mammalia; Eutheria; Euarchontoglires; Glires; Rodentia; Sciurognathi; Muroidea; Muridae; Murinae; Mus; Mus
BAA28835	Mus musculus	249	Eukaryota; Metazoa; Chordata; Craniata; Vertebrata; Euteleostomi; Mammalia; Eutheria; Euarchontoglires; Glires; Rodentia; Sciurognathi; Muroidea; Muridae; Murinae; Mus; Mus
BAA28838	Mus musculus	254	Eukaryota; Metazoa; Chordata; Craniata; Vertebrata; Euteleostomi; Mammalia; Eutheria; Euarchontoglires; Glires; Rodentia; Sciurognathi; Muroidea; Muridae; Murinae; Mus; Mus
CAG46459	Homo sapiens	249	Eukaryota; Metazoa; Chordata; Craniata; Vertebrata; Euteleostomi; Mammalia; Eutheria; Euarchontoglires; Primates; Haplorrhini; Catarrhini; Hominidae; Homo
XP_001369563	Monodelphis domestica	239	Eukaryota; Metazoa; Chordata; Craniata; Vertebrata; Euteleostomi; Mammalia; Metatheria; Didelphimorphia; Didelphidae; Monodelphis
XP_001369533	Monodelphis domestica	248	Eukaryota; Metazoa; Chordata; Craniata; Vertebrata; Euteleostomi; Mammalia; Metatheria; Didelphimorphia; Didelphidae; Monodelphis
XP_003340339	Monodelphis domestica	272	Eukaryota; Metazoa; Chordata; Craniata; Vertebrata; Euteleostomi; Mammalia; Metatheria; Didelphimorphia; Didelphidae; Monodelphis
XP_003431367	Ornithorhynchus anatinus	243	Eukaryota; Metazoa; Chordata; Craniata; Vertebrata; Euteleostomi; Mammalia; Monotremata; Ornithorhynchidae; Ornithorhynchus
XP_006259788	Alligator mississippiensis	242	Eukaryota; Metazoa; Chordata; Craniata; Vertebrata; Euteleostomi; Testudines + Archosauria group; Archosauria; Crocodylia; Alligatoridae; Alligatorinae; Alligator
XP_006259790	Alligator mississippiensis	245	Eukaryota; Metazoa; Chordata; Craniata; Vertebrata; Euteleostomi; Testudines + Archosauria group; Archosauria; Crocodylia; Alligatoridae; Alligatorinae; Alligator
XP_006273517	Alligator mississippiensis	254	Eukaryota; Metazoa; Chordata; Craniata; Vertebrata; Euteleostomi; Testudines + Archosauria group; Archosauria; Crocodylia; Alligatoridae; Alligatorinae; Alligator
NP_001012568	Gallus gallus	254	Eukaryota; Metazoa; Chordata; Craniata; Vertebrata; Euteleostomi; Testudines + Archosauria group; Archosauria; Dinosauria; Saurischia; Theropoda; Coelurosauria; Aves; Neognathae; Galliformes; Phasianidae; Phasianinae; Gallus
XP_005290212	Chrysemys picta bellii	234	Eukaryota; Metazoa; Chordata; Craniata; Vertebrata; Euteleostomi; Testudines + Archosauria group; Testudines; Cryptodira; Testudinoidea; Emydidae; Chrysemys
XP_005290181	Chrysemys picta bellii	244	Eukaryota; Metazoa; Chordata; Craniata; Vertebrata; Euteleostomi; Testudines + Archosauria group; Testudines; Cryptodira; Testudinoidea; Emydidae; Chrysemys
XP_005310118	Chrysemys picta bellii	254	Eukaryota; Metazoa; Chordata; Craniata; Vertebrata; Euteleostomi; Testudines + Archosauria group; Testudines; Cryptodira; Testudinoidea; Emydidae; Chrysemys
CBY21330	Oikopleura dioica	273	Eukaryota; Metazoa; Chordata; Tunicata; Appendicularia; Oikopleuridae; Oikopleura
XP_002123304	Ciona intestinalis	247	Eukaryota; Metazoa; Chordata; Tunicata; Ascidiacea; Enterogona; Phlebobranchia; Cionidae; Ciona
EDO46178	Nematostella vectensis	229	Eukaryota; Metazoa; Cnidaria; Anthozoa; Hexacorallia; Actiniaria; Edwardsiidae; Nematostella
XP_002169195	Hydra vulgaris	171	Eukaryota; Metazoa; Cnidaria; Hydrozoa; Hydroida; Anthomedusae; Hydridae; Hydra
AAB41818	Rhipicephalus appendiculatus	245	Eukaryota; Metazoa; Ecdysozoa; Arthropoda; Chelicerata; Arachnida; Acari; Parasitiformes; Ixodida; Ixodoidea; Ixodidae; Rhipicephalinae; Rhipicephalus; Rhipicephalus
XP_003741715	Metaseiulus occidentalis	267	Eukaryota; Metazoa; Ecdysozoa; Arthropoda; Chelicerata; Arachnida; Acari; Parasitiformes; Mesostigmata; Dermanyssina; Phytoseioidea; Phytoseiidae; Typhlodrominae; Metaseiulus
EFX88554	Daphnia pulex	242	Eukaryota; Metazoa; Ecdysozoa; Arthropoda; Crustacea; Branchiopoda; Diplostraca; Cladocera; Anomopoda; Daphniidae; Daphnia
ERL88838	Dendroctonus ponderosae	279	Eukaryota; Metazoa; Ecdysozoa; Arthropoda; Hexapoda; Insecta; Pterygota; Neoptera; Endopterygota; Coleoptera; Polyphaga; Cucujiformia; Curculionidae; Scolytinae; Dendroctonus
EFA08911	Tribolium castaneum	239	Eukaryota; Metazoa; Ecdysozoa; Arthropoda; Hexapoda; Insecta; Pterygota; Neoptera; Endopterygota; Coleoptera; Polyphaga; Cucujiformia; Tenebrionidae; Tenebrionidae incertae sedis; Tribolium
EDW62450	Drosophila virilis	248	Eukaryota; Metazoa; Ecdysozoa; Arthropoda; Hexapoda; Insecta; Pterygota; Neoptera; Endopterygota; Diptera; Brachycera; Muscomorpha; Ephydroidea; Drosophilidae; Drosophila
EDW00369	Drosophila grimshawi	251	Eukaryota; Metazoa; Ecdysozoa; Arthropoda; Hexapoda; Insecta; Pterygota; Neoptera; Endopterygota; Diptera; Brachycera; Muscomorpha; Ephydroidea; Drosophilidae; Drosophila; Hawaiian Drosophila
AAF19529	Drosophila melanogaster	245	Eukaryota; Metazoa; Ecdysozoa; Arthropoda; Hexapoda; Insecta; Pterygota; Neoptera; Endopterygota; Diptera; Brachycera; Muscomorpha; Ephydroidea; Drosophilidae; Drosophila; Sophophora
AAL39833	Drosophila melanogaster	245	Eukaryota; Metazoa; Ecdysozoa; Arthropoda; Hexapoda; Insecta; Pterygota; Neoptera; Endopterygota; Diptera; Brachycera; Muscomorpha; Ephydroidea; Drosophilidae; Drosophila; Sophophora
EDW48994	Drosophila sechellia	245	Eukaryota; Metazoa; Ecdysozoa; Arthropoda; Hexapoda; Insecta; Pterygota; Neoptera; Endopterygota; Diptera; Brachycera; Muscomorpha; Ephydroidea; Drosophilidae; Drosophila; Sophophora
EDX17804	Drosophila simulans	245	Eukaryota; Metazoa; Ecdysozoa; Arthropoda; Hexapoda; Insecta; Pterygota; Neoptera; Endopterygota; Diptera; Brachycera; Muscomorpha; Ephydroidea; Drosophilidae; Drosophila; Sophophora
EDW30796	Drosophila persimilis	247	Eukaryota; Metazoa; Ecdysozoa; Arthropoda; Hexapoda; Insecta; Pterygota; Neoptera; Endopterygota; Diptera; Brachycera; Muscomorpha; Ephydroidea; Drosophilidae; Drosophila; Sophophora
EAL32327	Drosophila pseudoobscura pseudoobscura	247	Eukaryota; Metazoa; Ecdysozoa; Arthropoda; Hexapoda; Insecta; Pterygota; Neoptera; Endopterygota; Diptera; Brachycera; Muscomorpha; Ephydroidea; Drosophilidae; Drosophila; Sophophora
EDV47223	Drosophila erecta	249	Eukaryota; Metazoa; Ecdysozoa; Arthropoda; Hexapoda; Insecta; Pterygota; Neoptera; Endopterygota; Diptera; Brachycera; Muscomorpha; Ephydroidea; Drosophilidae; Drosophila; Sophophora
EDX01548	Drosophila yakuba	249	Eukaryota; Metazoa; Ecdysozoa; Arthropoda; Hexapoda; Insecta; Pterygota; Neoptera; Endopterygota; Diptera; Brachycera; Muscomorpha; Ephydroidea; Drosophilidae; Drosophila; Sophophora
EDV34608	Drosophila ananassae	253	Eukaryota; Metazoa; Ecdysozoa; Arthropoda; Hexapoda; Insecta; Pterygota; Neoptera; Endopterygota; Diptera; Brachycera; Muscomorpha; Ephydroidea; Drosophilidae; Drosophila; Sophophora
EDW86470	Drosophila willistoni	255	Eukaryota; Metazoa; Ecdysozoa; Arthropoda; Hexapoda; Insecta; Pterygota; Neoptera; Endopterygota; Diptera; Brachycera; Muscomorpha; Ephydroidea; Drosophilidae; Drosophila; Sophophora
AFP61542	Musca domestica	259	Eukaryota; Metazoa; Ecdysozoa; Arthropoda; Hexapoda; Insecta; Pterygota; Neoptera; Endopterygota; Diptera; Brachycera; Muscomorpha; Muscoidea; Muscidae; Musca
XP_004521047	Ceratitis capitata	259	Eukaryota; Metazoa; Ecdysozoa; Arthropoda; Hexapoda; Insecta; Pterygota; Neoptera; Endopterygota; Diptera; Brachycera; Muscomorpha; Tephritoidea; Tephritidae; Ceratitis; Ceratitis
XP_310815	Anopheles gambiae str. PEST	264	Eukaryota; Metazoa; Ecdysozoa; Arthropoda; Hexapoda; Insecta; Pterygota; Neoptera; Endopterygota; Diptera; Nematocera; Culicoidea; Culicidae; Anophelinae; Anopheles
ETN64985	Anopheles darlingi	312	Eukaryota; Metazoa; Ecdysozoa; Arthropoda; Hexapoda; Insecta; Pterygota; Neoptera; Endopterygota; Diptera; Nematocera; Culicoidea; Culicidae; Anophelinae; Anopheles
ABF18328	Aedes aegypti	251	Eukaryota; Metazoa; Ecdysozoa; Arthropoda; Hexapoda; Insecta; Pterygota; Neoptera; Endopterygota; Diptera; Nematocera; Culicoidea; Culicidae; Culicinae; Aedini; Aedes; Stegomyia
XP_001844753	Culex quinquefasciatus	249	Eukaryota; Metazoa; Ecdysozoa; Arthropoda; Hexapoda; Insecta; Pterygota; Neoptera; Endopterygota; Diptera; Nematocera; Culicoidea; Culicidae; Culicinae; Culicini; Culex; Culex
XP_393883	Apis mellifera	249	Eukaryota; Metazoa; Ecdysozoa; Arthropoda; Hexapoda; Insecta; Pterygota; Neoptera; Endopterygota; Hymenoptera; Apocrita; Aculeata; Apoidea; Apidae; Apis
XP_003494521	Bombus impatiens	249	Eukaryota; Metazoa; Ecdysozoa; Arthropoda; Hexapoda; Insecta; Pterygota; Neoptera; Endopterygota; Hymenoptera; Apocrita; Aculeata; Apoidea; Apidae; Bombus; Pyrobombus
XP_003704298	Megachile rotundata	275	Eukaryota; Metazoa; Ecdysozoa; Arthropoda; Hexapoda; Insecta; Pterygota; Neoptera; Endopterygota; Hymenoptera; Apocrita; Aculeata; Apoidea; Megachilidae; Megachilinae; Megachile
EFN73735	Camponotus floridanus	279	Eukaryota; Metazoa; Ecdysozoa; Arthropoda; Hexapoda; Insecta; Pterygota; Neoptera; Endopterygota; Hymenoptera; Apocrita; Aculeata; Vespoidea; Formicidae; Formicinae; Camponotus
EGI59354	Acromyrmex echinatior	248	Eukaryota; Metazoa; Ecdysozoa; Arthropoda; Hexapoda; Insecta; Pterygota; Neoptera; Endopterygota; Hymenoptera; Apocrita; Aculeata; Vespoidea; Formicidae; Myrmicinae; Acromyrmex
EFN86184	Harpegnathos saltator	266	Eukaryota; Metazoa; Ecdysozoa; Arthropoda; Hexapoda; Insecta; Pterygota; Neoptera; Endopterygota; Hymenoptera; Apocrita; Aculeata; Vespoidea; Formicidae; Ponerinae; Ponerini; Harpegnathos
XP_001604188	Nasonia vitripennis	246	Eukaryota; Metazoa; Ecdysozoa; Arthropoda; Hexapoda; Insecta; Pterygota; Neoptera; Endopterygota; Hymenoptera; Apocrita; Chalcidoidea; Pteromalidae; Pteromalinae; Nasonia
EHJ63616	Danaus plexippus	247	Eukaryota; Metazoa; Ecdysozoa; Arthropoda; Hexapoda; Insecta; Pterygota; Neoptera; Endopterygota; Lepidoptera; Glossata; Ditrysia; Papilionoidea; Nymphalidae; Danainae; Danaini; Danaina; Danaus; Danaus
BAN21239	Riptortus pedestris	243	Eukaryota; Metazoa; Ecdysozoa; Arthropoda; Hexapoda; Insecta; Pterygota; Neoptera; Paraneoptera; Hemiptera; Euhemiptera; Heteroptera; Panheteroptera; Pentatomomorpha; Coreoidea; Alydidae; Riptortus
XP_003240374	Acyrthosiphon pisum	241	Eukaryota; Metazoa; Ecdysozoa; Arthropoda; Hexapoda; Insecta; Pterygota; Neoptera; Paraneoptera; Hemiptera; Sternorrhyncha; Aphidiformes; Aphidoidea; Aphididae; Macrosiphini; Acyrthosiphon
XP_002423534	Pediculus humanus corporis	222	Eukaryota; Metazoa; Ecdysozoa; Arthropoda; Hexapoda; Insecta; Pterygota; Neoptera; Paraneoptera; Phthiraptera; Anoplura; Pediculidae; Pediculus
ERG83111	Ascaris suum	238	Eukaryota; Metazoa; Ecdysozoa; Nematoda; Chromadorea; Ascaridida; Ascaridoidea; Ascarididae; Ascaris
NP_499493	Caenorhabditis elegans	248	Eukaryota; Metazoa; Ecdysozoa; Nematoda; Chromadorea; Rhabditida; Rhabditoidea; Rhabditidae; Peloderinae; Caenorhabditis
EGT57411	Caenorhabditis brenneri	251	Eukaryota; Metazoa; Ecdysozoa; Nematoda; Chromadorea; Rhabditida; Rhabditoidea; Rhabditidae; Peloderinae; Caenorhabditis
CAP32076	Caenorhabditis briggsae	251	Eukaryota; Metazoa; Ecdysozoa; Nematoda; Chromadorea; Rhabditida; Rhabditoidea; Rhabditidae; Peloderinae; Caenorhabditis
XP_003104057	Caenorhabditis remanei	266	Eukaryota; Metazoa; Ecdysozoa; Nematoda; Chromadorea; Rhabditida; Rhabditoidea; Rhabditidae; Peloderinae; Caenorhabditis
XP_001897408	Brugia malayi	260	Eukaryota; Metazoa; Ecdysozoa; Nematoda; Chromadorea; Spirurida; Filarioidea; Onchocercidae; Brugia
XP_003139022	Loa loa	263	Eukaryota; Metazoa; Ecdysozoa; Nematoda; Chromadorea; Spirurida; Filarioidea; Onchocercidae; Loa
EJW84854	Wuchereria bancrofti	262	Eukaryota; Metazoa; Ecdysozoa; Nematoda; Chromadorea; Spirurida; Filarioidea; Onchocercidae; Wuchereria
EFV50266	Trichinella spiralis	241	Eukaryota; Metazoa; Ecdysozoa; Nematoda; Enoplea; Dorylaimia; Trichocephalida; Trichinellidae; Trichinella
ABK34281	Trichinella pseudospiralis	243	Eukaryota; Metazoa; Ecdysozoa; Nematoda; Enoplea; Dorylaimia; Trichocephalida; Trichinellidae; Trichinella
XP_790819	Strongylocentrotus purpuratus	249	Eukaryota; Metazoa; Echinodermata; Eleutherozoa; Echinozoa; Echinoidea; Euechinoidea; Echinacea; Echinoida; Strongylocentrotidae; Strongylocentrotus
XP_002732821	Saccoglossus kowalevskii	246	Eukaryota; Metazoa; Hemichordata; Enteropneusta; Harrimaniidae; Saccoglossus
EKC40285	Crassostrea gigas	256	Eukaryota; Metazoa; Lophotrochozoa; Mollusca; Bivalvia; Pteriomorphia; Ostreoida; Ostreoidea; Ostreidae; Crassostrea
XM_002110661	Trichoplax adhaerens	441	Eukaryota; Metazoa; Placozoa; Trichoplax
CDJ15581	Hymenolepis microstoma	233	Eukaryota; Metazoa; Platyhelminthes; Cestoda; Eucestoda; Cyclophyllidea; Hymenolepididae; Hymenolepis
CDJ21738	Echinococcus granulosus	233	Eukaryota; Metazoa; Platyhelminthes; Cestoda; Eucestoda; Cyclophyllidea; Taeniidae; Echinococcus
EUB56102	Echinococcus granulosus	263	Eukaryota; Metazoa; Platyhelminthes; Cestoda; Eucestoda; Cyclophyllidea; Taeniidae; Echinococcus
GAA34935	Clonorchis sinensis	228	Eukaryota; Metazoa; Platyhelminthes; Trematoda; Digenea; Opisthorchiida; Opisthorchiata; Opisthorchiidae; Clonorchis
AAP31911	Schistosoma japonicum	249	Eukaryota; Metazoa; Platyhelminthes; Trematoda; Digenea; Strigeidida; Schistosomatoidea; Schistosomatidae; Schistosoma
CCD78254	Schistosoma mansoni	250	Eukaryota; Metazoa; Platyhelminthes; Trematoda; Digenea; Strigeidida; Schistosomatoidea; Schistosomatidae; Schistosoma
XP_003392061	Amphimedon queenslandica	219	Eukaryota; Metazoa; Porifera; Demospongiae; Ceractinomorpha; Haplosclerida; Niphatidae; Amphimedon
XP_001579264	Trichomonas vaginalis G3	225	Eukaryota; Parabasalia; Trichomonadida; Trichomonadidae; Trichomonas
ETO14045	Reticulomyxa filosa	224	Eukaryota; Rhizaria; Foraminifera; Reticulomyxidae; Reticulomyxa
EEC46106	Phaeodactylum tricornutum CCAP 1055/1	250	Eukaryota; Stramenopiles; Bacillariophyta; Bacillariophyceae; Bacillariophycidae; Naviculales; Phaeodactylaceae; Phaeodactylum
EED89419	Thalassiosira pseudonana CCMP1335	259	Eukaryota; Stramenopiles; Bacillariophyta; Coscinodiscophyceae; Thalassiosirophycidae; Thalassiosirales; Thalassiosiraceae; Thalassiosira
EJK67213	Thalassiosira oceanica	286	Eukaryota; Stramenopiles; Bacillariophyta; Coscinodiscophyceae; Thalassiosirophycidae; Thalassiosirales; Thalassiosiraceae; Thalassiosira
CBK24477	Blastocystis hominis	226	Eukaryota; Stramenopiles; Blastocystis
EWM30356	Nannochloropsis gaditana	286	Eukaryota; Stramenopiles; Eustigmatophyceae; Eustigmatales; Monodopsidaceae; Nannochloropsis
CCA21271	Albugo laibachii Nc14	241	Eukaryota; Stramenopiles; Oomycetes; Albuginales; Albuginaceae; Albugo
EEY55875	Phytophthora infestans T30-4	243	Eukaryota; Stramenopiles; Oomycetes; Peronosporales; Phytophthora
ETK90712	Phytophthora parasitica	243	Eukaryota; Stramenopiles; Oomycetes; Peronosporales; Phytophthora
EGZ27118	Phytophthora sojae	243	Eukaryota; Stramenopiles; Oomycetes; Peronosporales; Phytophthora
CBJ33840	Ectocarpus siliculosus	244	Eukaryota; Stramenopiles; PX clade; Phaeophyceae; Ectocarpales; Ectocarpaceae; Ectocarpus
AFA52587	Vaucheria litorea	314	Eukaryota; Stramenopiles; PX clade; Xanthophyceae; Vaucheriales; Vaucheriaceae; Vaucheria

## Sheet: Table_S7
	Table S7: Accession numbers and E-values for PA28/PA26 orthologs in Excavates
		Query 1	Query 2
		CBH15376 (PA26)	EET00138
		T. brucei	G. intestinalis
	Accession	E-value	E-value	Organism
Euglenozoans	CBH15376	3.08e-156	n.f.	Trypanosoma brucei
	CCC93544	1.11e-75	n.f.	Trypanosoma congolense
	EKG03839	2.1e-74	n.f.	Trypanosoma cruzi
	XP_003879072	1.28e-68	n.f.	Leishmania mexicana
	XP_001468892	2.39e-65	n.f.	Leishmania infantum
	XP_001568187	2.44e-64	n.f.	Leishmania braziliensis
	XP_003722470	4.92e-64	n.f.	Leishmania major
	CCC51320	1.02e-59	n.f.	Trypanosoma vivax
	EPY37191	2.9e-58	n.f.	Strigomonas culicis
	EPY31428	7.87e-56	n.f.	Angomonas deanei
	CCW64894	1.24e-55	n.f.	Phytomonas sp.
Diplomonadida	EET00138	n.f.	0	Giardia intestinalis
	EST49389	n.f.	4.22e-12	Spironucleus salmonicida
Metazoan PA28	XP_003240374	n.f.	3.78e-05	Acyrthosiphon pisum (pea aphid)
	ABK34281	n.f.	0.000453	Trichinella pseudospiralis (trichina worm)
	ELK32468	3.17	0.00104	Myotis davidii (mouse-eared bat)
	EJW84854	n.f.	0.00104	Wuchereria bancrofti
	XP_007947397	8.01	0.00121	Orycteropus afer (aardvark)
	XP_005859677	4.74	0.002	Myotis brandtii (Brandt's bat)
	XP_006102319	4.9	0.0022	Myotis lucifugus (little brown bat)
	XP_006835469	8.01	0.003	Chrysochloris asiatica (golden mole)
	XP_006988594	6.49	0.003	Peromyscus maniculatus (deer mouse)
	XP_007130137	n.f.	0.003	Physeter catodon (cachalot)
	XP_005350258	n.f.	0.00319	Microtus ochrogaster (prairie vole)
	ERG83111	n.f.	0.00357	Ascaris suum (large pig roundworm)
	XP_002921125	n.f.	0.00405	Ailuropoda melanoleuca (panda)
	XP_007447933	n.f.	0.00405	Lipotes vexillifer (baiji)
	XP_004402111	n.f.	0.00405	Odobenus rosmarus (walrus)
	XP_004283189	n.f.	0.00405	Orcinus orca (killer whale)

## Sheet: Table_S8
	Table S8: Accession numbers for PA28 isoforms in vertebrates
Isoform	Accession	Organism	Sequence Length	Taxonomy
PSME	BW893532/BW780543	Branchiostoma floridae	249	Eukaryota; Metazoa; Chordata; Cephalochordata; Branchiostomidae; Branchiostoma.
PSME	ENSPMAT00000000045	Petromyzon marinus	255	Eukaryota; Metazoa; Chordata; Craniata; Vertebrata; Cyclostomata; Hyperoartia; Petromyzontiformes; Petromyzontidae
PSME	XP_790819	Strongylocentrotus purpuratus	249	Eukaryota; Metazoa; Echinodermata; Eleutherozoa; Echinozoa; Echinoidea; Euechinoidea; Echinacea; Echinoida; Strongylocentrotidae; Strongylocentrotus
PSME	XP_002732821	Saccoglossus kowalevskii	246	Eukaryota; Metazoa; Hemichordata; Enteropneusta; Harrimaniidae; Saccoglossus
PSME1	AFK10498	Callorhinchus milii	240	Eukaryota; Metazoa; Chordata; Craniata; Vertebrata; Chondrichthyes; Holocephali; Chimaeriformes; Callorhinchidae; Callorhinchus
PSME1	XP_004081003	Oryzias latipes	253	Eukaryota; Metazoa; Chordata; Craniata; Vertebrata; Euteleostomi; Actinopterygii; Neopterygii; Teleostei; Neoteleostei; Acanthomorphata; Ovalentaria; Atherinomorphae; Beloniformes; Adrianichthyidae; Oryziinae; Oryzias
PSME1	XP_007548025	Poecilia formosa	253	Eukaryota; Metazoa; Chordata; Craniata; Vertebrata; Euteleostomi; Actinopterygii; Neopterygii; Teleostei; Neoteleostei; Acanthomorphata; Ovalentaria; Atherinomorphae; Cyprinodontiformes; Poeciliidae; Poeciliinae; Poecilia
PSME1	XP_005803706	Xiphophorus maculatus	253	Eukaryota; Metazoa; Chordata; Craniata; Vertebrata; Euteleostomi; Actinopterygii; Neopterygii; Teleostei; Neoteleostei; Acanthomorphata; Ovalentaria; Atherinomorphae; Cyprinodontiformes; Poeciliidae; Poeciliinae; Xiphophorus
PSME1	XP_003459537	Oreochromis niloticus	253	Eukaryota; Metazoa; Chordata; Craniata; Vertebrata; Euteleostomi; Actinopterygii; Neopterygii; Teleostei; Neoteleostei; Acanthomorphata; Ovalentaria; Cichlomorphae; Cichliformes; Cichlidae; African cichlids; Pseudocrenilabrinae; Oreochromini; Oreochromis
PSME1	XP_003967855	Takifugu rubripes	252	Eukaryota; Metazoa; Chordata; Craniata; Vertebrata; Euteleostomi; Actinopterygii; Neopterygii; Teleostei; Neoteleostei; Acanthomorphata; Percomorpharia; Tetraodontiformes; Tetradontoidea; Tetraodontidae; Takifugu
PSME1	CAF93807	Tetraodon nigroviridis	251	Eukaryota; Metazoa; Chordata; Craniata; Vertebrata; Euteleostomi; Actinopterygii; Neopterygii; Teleostei; Neoteleostei; Acanthomorphata; Percomorpharia; Tetraodontiformes; Tetradontoidea; Tetraodontidae; Tetraodon
PSME1	ENSAMXG00000004502	Astyanax mexicanus	partial	Eukaryota; Metazoa; Chordata; Craniata; Vertebrata; Euteleostomi; Actinopterygii; Neopterygii; Teleostei; Ostariophysi; Characiformes; Characoidei; Characidae; Characidae incertae sedis; Astyanax clade; Astyanax
PSME1	NP_571450	Danio rerio	251	Eukaryota; Metazoa; Chordata; Craniata; Vertebrata; Euteleostomi; Actinopterygii; Neopterygii; Teleostei; Ostariophysi; Cypriniformes; Cyprinidae; Danio
PSME1	ACM09008	Salmo salar	253	Eukaryota; Metazoa; Chordata; Craniata; Vertebrata; Euteleostomi; Actinopterygii; Neopterygii; Teleostei; Protacanthopterygii; Salmoniformes; Salmonidae; Salmoninae; Salmo
PSME1	ACO09990	Osmerus mordax	253	Eukaryota; Metazoa; Chordata; Craniata; Vertebrata; Euteleostomi; Actinopterygii; Neopterygii; Teleostei; Stomiatii; Osmeriformes; Osmeridae; Osmerus
PSME1	AAH88020	Xenopus (Silurana) tropicalis	249	Eukaryota; Metazoa; Chordata; Craniata; Vertebrata; Euteleostomi; Amphibia; Batrachia; Anura; Pipoidea; Pipidae; Xenopodinae; Xenopus; Silurana
PSME1	NP_001087963	Xenopus laevis	249	Eukaryota; Metazoa; Chordata; Craniata; Vertebrata; Euteleostomi; Amphibia; Batrachia; Anura; Pipoidea; Pipidae; Xenopodinae; Xenopus; Xenopus
PSME1	XP_006010822	Latimeria chalumnae	250	Eukaryota; Metazoa; Chordata; Craniata; Vertebrata; Euteleostomi; Coelacanthiformes; Coelacanthidae; Latimeria
PSME1	XP_007436332	Python bivittatus	228	Eukaryota; Metazoa; Chordata; Craniata; Vertebrata; Euteleostomi; Lepidosauria; Squamata; Bifurcata; Unidentata; Episquamata; Toxicofera; Serpentes; Henophidia; Pythonidae; Python
PSME1	XP_006835469	Chrysochloris asiatica	249	Eukaryota; Metazoa; Chordata; Craniata; Vertebrata; Euteleostomi; Mammalia; Eutheria; Afrotheria; Chrysochloridae; Chrysochlorinae; Chrysochloris
PSME1	XP_006883234	Elephantulus edwardii	249	Eukaryota; Metazoa; Chordata; Craniata; Vertebrata; Euteleostomi; Mammalia; Eutheria; Afrotheria; Macroscelidea; Macroscelididae; Elephantulus
PSME1	XP_004390563	Trichechus manatus	249	Eukaryota; Metazoa; Chordata; Craniata; Vertebrata; Euteleostomi; Mammalia; Eutheria; Afrotheria; Sirenia; Trichechidae; Trichechus
PSME1	XP_004698545	Echinops telfairi	249	Eukaryota; Metazoa; Chordata; Craniata; Vertebrata; Euteleostomi; Mammalia; Eutheria; Afrotheria; Tenrecidae; Tenrecinae; Echinops
PSME1	XP_002718140	Oryctolagus cuniculus	249	Eukaryota; Metazoa; Chordata; Craniata; Vertebrata; Euteleostomi; Mammalia; Eutheria; Euarchontoglires; Glires; Lagomorpha; Leporidae; Oryctolagus
PSME1	XP_004584770	Ochotona princeps	249	Eukaryota; Metazoa; Chordata; Craniata; Vertebrata; Euteleostomi; Mammalia; Eutheria; Euarchontoglires; Glires; Lagomorpha; Ochotonidae; Ochotona
PSME1	XP_004885412	Heterocephalus glaber	249	Eukaryota; Metazoa; Chordata; Craniata; Vertebrata; Euteleostomi; Mammalia; Eutheria; Euarchontoglires; Glires; Rodentia; Hystricognathi; Bathyergidae; Heterocephalus
PSME1	XP_003474492	Cavia porcellus	249	Eukaryota; Metazoa; Chordata; Craniata; Vertebrata; Euteleostomi; Mammalia; Eutheria; Euarchontoglires; Glires; Rodentia; Hystricognathi; Caviidae; Cavia
PSME1	XP_005377090	Chinchilla lanigera	249	Eukaryota; Metazoa; Chordata; Craniata; Vertebrata; Euteleostomi; Mammalia; Eutheria; Euarchontoglires; Glires; Rodentia; Hystricognathi; Chinchillidae; Chinchilla
PSME1	XP_004647513	Octodon degus	249	Eukaryota; Metazoa; Chordata; Craniata; Vertebrata; Euteleostomi; Mammalia; Eutheria; Euarchontoglires; Glires; Rodentia; Hystricognathi; Octodontidae; Octodon
PSME1	XP_004661877	Jaculus jaculus	249	Eukaryota; Metazoa; Chordata; Craniata; Vertebrata; Euteleostomi; Mammalia; Eutheria; Euarchontoglires; Glires; Rodentia; Sciurognathi; Dipodidae; Dipodinae; Jaculus
PSME1	XP_005370500	Microtus ochrogaster	249	Eukaryota; Metazoa; Chordata; Craniata; Vertebrata; Euteleostomi; Mammalia; Eutheria; Euarchontoglires; Glires; Rodentia; Sciurognathi; Muroidea; Cricetidae; Arvicolinae; Microtus
PSME1	XP_007609255	Cricetulus griseus	249	Eukaryota; Metazoa; Chordata; Craniata; Vertebrata; Euteleostomi; Mammalia; Eutheria; Euarchontoglires; Glires; Rodentia; Sciurognathi; Muroidea; Cricetidae; Cricetinae; Cricetulus
PSME1	XP_005085656	Mesocricetus auratus	249	Eukaryota; Metazoa; Chordata; Craniata; Vertebrata; Euteleostomi; Mammalia; Eutheria; Euarchontoglires; Glires; Rodentia; Sciurognathi; Muroidea; Cricetidae; Cricetinae; Mesocricetus
PSME1	NP_035319	Mus musculus	249	Eukaryota; Metazoa; Chordata; Craniata; Vertebrata; Euteleostomi; Mammalia; Eutheria; Euarchontoglires; Glires; Rodentia; Sciurognathi; Muroidea; Muridae; Murinae; Mus; Mus
PSME1	NP_058960	Rattus norvegicus	249	Eukaryota; Metazoa; Chordata; Craniata; Vertebrata; Euteleostomi; Mammalia; Eutheria; Euarchontoglires; Glires; Rodentia; Sciurognathi; Muroidea; Muridae; Murinae; Rattus
PSME1	XP_005338790	Ictidomys tridecemlineatus	249	Eukaryota; Metazoa; Chordata; Craniata; Vertebrata; Euteleostomi; Mammalia; Eutheria; Euarchontoglires; Glires; Rodentia; Sciurognathi; Sciuridae; Xerinae; Marmotini; Ictidomys
PSME1	NP_001271536	Macaca fascicularis	249	Eukaryota; Metazoa; Chordata; Craniata; Vertebrata; Euteleostomi; Mammalia; Eutheria; Euarchontoglires; Primates; Haplorrhini; Catarrhini; Cercopithecidae; Cercopithecinae; Macaca
PSME1	CAG46459	Homo sapiens	249	Eukaryota; Metazoa; Chordata; Craniata; Vertebrata; Euteleostomi; Mammalia; Eutheria; Euarchontoglires; Primates; Haplorrhini; Catarrhini; Hominidae; Homo
PSME1	XP_003809168	Pan paniscus	245	Eukaryota; Metazoa; Chordata; Craniata; Vertebrata; Euteleostomi; Mammalia; Eutheria; Euarchontoglires; Primates; Haplorrhini; Catarrhini; Hominidae; Pan
PSME1	XP_003260715	Nomascus leucogenys	249	Eukaryota; Metazoa; Chordata; Craniata; Vertebrata; Euteleostomi; Mammalia; Eutheria; Euarchontoglires; Primates; Haplorrhini; Catarrhini; Hylobatidae; Nomascus
PSME1	XP_003733309	Callithrix jacchus	256	Eukaryota; Metazoa; Chordata; Craniata; Vertebrata; Euteleostomi; Mammalia; Eutheria; Euarchontoglires; Primates; Haplorrhini; Platyrrhini; Cebidae; Callitrichinae; Callithrix
PSME1	XP_003924340	Saimiri boliviensis	249	Eukaryota; Metazoa; Chordata; Craniata; Vertebrata; Euteleostomi; Mammalia; Eutheria; Euarchontoglires; Primates; Haplorrhini; Platyrrhini; Cebidae; Saimiriinae; Saimiri
PSME1	XP_003801997	Otolemur garnettii	249	Eukaryota; Metazoa; Chordata; Craniata; Vertebrata; Euteleostomi; Mammalia; Eutheria; Euarchontoglires; Primates; Strepsirrhini; Lorisiformes; Galagidae; Otolemur
PSME1	XP_006144610	Tupaia chinensis	249	Eukaryota; Metazoa; Chordata; Craniata; Vertebrata; Euteleostomi; Mammalia; Eutheria; Euarchontoglires; Scandentia; Tupaiidae; Tupaia
PSME1	XP_537380	Canis lupus	249	Eukaryota; Metazoa; Chordata; Craniata; Vertebrata; Euteleostomi; Mammalia; Eutheria; Laurasiatheria; Carnivora; Caniformia; Canidae; Canis
PSME1	XP_004755317	Mustela putorius	249	Eukaryota; Metazoa; Chordata; Craniata; Vertebrata; Euteleostomi; Mammalia; Eutheria; Laurasiatheria; Carnivora; Caniformia; Mustelidae; Mustelinae; Mustela
PSME1	XP_004402111	Odobenus rosmarus	249	Eukaryota; Metazoa; Chordata; Craniata; Vertebrata; Euteleostomi; Mammalia; Eutheria; Laurasiatheria; Carnivora; Caniformia; Odobenidae; Odobenus
PSME1	XP_006738718	Leptonychotes weddellii	249	Eukaryota; Metazoa; Chordata; Craniata; Vertebrata; Euteleostomi; Mammalia; Eutheria; Laurasiatheria; Carnivora; Caniformia; Phocidae; Leptonychotes
PSME1	XP_002921125	Ailuropoda melanoleuca	249	Eukaryota; Metazoa; Chordata; Craniata; Vertebrata; Euteleostomi; Mammalia; Eutheria; Laurasiatheria; Carnivora; Caniformia; Ursidae; Ailuropoda
PSME1	XP_003987550	Felis catus	249	Eukaryota; Metazoa; Chordata; Craniata; Vertebrata; Euteleostomi; Mammalia; Eutheria; Laurasiatheria; Carnivora; Feliformia; Felidae; Felinae; Felis
PSME1	XP_004283189	Orcinus orca	249	Eukaryota; Metazoa; Chordata; Craniata; Vertebrata; Euteleostomi; Mammalia; Eutheria; Laurasiatheria; Cetartiodactyla; Cetacea; Odontoceti; Delphinidae; Orcinus
PSME1	XP_007447933	Lipotes vexillifer	249	Eukaryota; Metazoa; Chordata; Craniata; Vertebrata; Euteleostomi; Mammalia; Eutheria; Laurasiatheria; Cetartiodactyla; Cetacea; Odontoceti; Lipotidae; Lipotes
PSME1	XP_007130137	Physeter catodon	249	Eukaryota; Metazoa; Chordata; Craniata; Vertebrata; Euteleostomi; Mammalia; Eutheria; Laurasiatheria; Cetartiodactyla; Cetacea; Odontoceti; Physeteridae; Physeter
PSME1	XP_005985433	Pantholops hodgsonii	249	Eukaryota; Metazoa; Chordata; Craniata; Vertebrata; Euteleostomi; Mammalia; Eutheria; Laurasiatheria; Cetartiodactyla; Ruminantia; Pecora; Bovidae; Antilopinae; Pantholops
PSME1	XP_005904968	Bos mutus	249	Eukaryota; Metazoa; Chordata; Craniata; Vertebrata; Euteleostomi; Mammalia; Eutheria; Laurasiatheria; Cetartiodactyla; Ruminantia; Pecora; Bovidae; Bovinae; Bos
PSME1	NP_001019680	Bos taurus	249	Eukaryota; Metazoa; Chordata; Craniata; Vertebrata; Euteleostomi; Mammalia; Eutheria; Laurasiatheria; Cetartiodactyla; Ruminantia; Pecora; Bovidae; Bovinae; Bos
PSME1	XP_004010363	Ovis aries	249	Eukaryota; Metazoa; Chordata; Craniata; Vertebrata; Euteleostomi; Mammalia; Eutheria; Laurasiatheria; Cetartiodactyla; Ruminantia; Pecora; Bovidae; Caprinae; Ovis
PSME1	Q64L94	Sus scrofa	249	Eukaryota; Metazoa; Chordata; Craniata; Vertebrata; Euteleostomi; Mammalia; Eutheria; Laurasiatheria; Cetartiodactyla; Suina; Suidae; Sus
PSME1	XP_006172905	Camelus ferus	237	Eukaryota; Metazoa; Chordata; Craniata; Vertebrata; Euteleostomi; Mammalia; Eutheria; Laurasiatheria; Cetartiodactyla; Tylopoda; Camelidae; Camelus
PSME1	XP_006217331	Vicugna pacos	249	Eukaryota; Metazoa; Chordata; Craniata; Vertebrata; Euteleostomi; Mammalia; Eutheria; Laurasiatheria; Cetartiodactyla; Tylopoda; Camelidae; Vicugna
PSME1	XP_006913619	Pteropus alecto	249	Eukaryota; Metazoa; Chordata; Craniata; Vertebrata; Euteleostomi; Mammalia; Eutheria; Laurasiatheria; Chiroptera; Megachiroptera; Pteropodidae; Pteropodinae; Pteropus
PSME1	XP_005859677	Myotis brandtii	237	Eukaryota; Metazoa; Chordata; Craniata; Vertebrata; Euteleostomi; Mammalia; Eutheria; Laurasiatheria; Chiroptera; Microchiroptera; Vespertilionidae; Myotis
PSME1	XP_006760918	Myotis davidii	249	Eukaryota; Metazoa; Chordata; Craniata; Vertebrata; Euteleostomi; Mammalia; Eutheria; Laurasiatheria; Chiroptera; Microchiroptera; Vespertilionidae; Myotis
PSME1	XP_007536423	Erinaceus europaeus	249	Eukaryota; Metazoa; Chordata; Craniata; Vertebrata; Euteleostomi; Mammalia; Eutheria; Laurasiatheria; Insectivora; Erinaceidae; Erinaceinae; Erinaceus
PSME1	XP_004609507	Sorex araneus	249	Eukaryota; Metazoa; Chordata; Craniata; Vertebrata; Euteleostomi; Mammalia; Eutheria; Laurasiatheria; Insectivora; Soricidae; Soricinae; Sorex
PSME1	XP_004694670	Condylura cristata	249	Eukaryota; Metazoa; Chordata; Craniata; Vertebrata; Euteleostomi; Mammalia; Eutheria; Laurasiatheria; Insectivora; Talpidae; Condylura
PSME1	XP_001490850	Equus caballus	120	Eukaryota; Metazoa; Chordata; Craniata; Vertebrata; Euteleostomi; Mammalia; Eutheria; Laurasiatheria; Perissodactyla; Equidae; Equus
PSME1	XP_004421252	Ceratotherium simum	249	Eukaryota; Metazoa; Chordata; Craniata; Vertebrata; Euteleostomi; Mammalia; Eutheria; Laurasiatheria; Perissodactyla; Rhinocerotidae; Ceratotherium
PSME1	XP_004463446	Dasypus novemcinctus	249	Eukaryota; Metazoa; Chordata; Craniata; Vertebrata; Euteleostomi; Mammalia; Eutheria; Xenarthra; Cingulata; Dasypodidae; Dasypus
PSME1	XP_003755899	Sarcophilus harrisii	249	Eukaryota; Metazoa; Chordata; Craniata; Vertebrata; Euteleostomi; Mammalia; Metatheria; Dasyuromorphia; Dasyuridae; Sarcophilus
PSME1	XP_001369533	Monodelphis domestica	249	Eukaryota; Metazoa; Chordata; Craniata; Vertebrata; Euteleostomi; Mammalia; Metatheria; Didelphimorphia; Didelphidae; Monodelphis
PSME1	XP_006259790	Alligator mississippiensis	249	Eukaryota; Metazoa; Chordata; Craniata; Vertebrata; Euteleostomi; Testudines + Archosauria group; Archosauria; Crocodylia; Alligatoridae; Alligatorinae; Alligator
PSME1	XP_007065465	Chelonia mydas	205	Eukaryota; Metazoa; Chordata; Craniata; Vertebrata; Euteleostomi; Testudines + Archosauria group; Testudines; Cryptodira; Chelonioidea; Cheloniidae; Chelonia
PSME1	XP_005290212	Chrysemys picta	250	Eukaryota; Metazoa; Chordata; Craniata; Vertebrata; Euteleostomi; Testudines + Archosauria group; Testudines; Cryptodira; Testudinoidea; Emydidae; Chrysemys
PSME2	AFM87012	Callorhinchus milii	241	Eukaryota; Metazoa; Chordata; Craniata; Vertebrata; Chondrichthyes; Holocephali; Chimaeriformes; Callorhinchidae; Callorhinchus
PSME2	XP_004081238	Oryzias latipes	248	Eukaryota; Metazoa; Chordata; Craniata; Vertebrata; Euteleostomi; Actinopterygii; Neopterygii; Teleostei; Neoteleostei; Acanthomorphata; Ovalentaria; Atherinomorphae; Beloniformes; Adrianichthyidae; Oryziinae; Oryzias
PSME2	XP_007565106	Poecilia formosa	248	Eukaryota; Metazoa; Chordata; Craniata; Vertebrata; Euteleostomi; Actinopterygii; Neopterygii; Teleostei; Neoteleostei; Acanthomorphata; Ovalentaria; Atherinomorphae; Cyprinodontiformes; Poeciliidae; Poeciliinae; Poecilia
PSME2	XP_005810828	Xiphophorus maculatus	248	Eukaryota; Metazoa; Chordata; Craniata; Vertebrata; Euteleostomi; Actinopterygii; Neopterygii; Teleostei; Neoteleostei; Acanthomorphata; Ovalentaria; Atherinomorphae; Cyprinodontiformes; Poeciliidae; Poeciliinae; Xiphophorus
PSME2	XP_003439355	Oreochromis niloticus	248	Eukaryota; Metazoa; Chordata; Craniata; Vertebrata; Euteleostomi; Actinopterygii; Neopterygii; Teleostei; Neoteleostei; Acanthomorphata; Ovalentaria; Cichlomorphae; Cichliformes; Cichlidae; African cichlids; Pseudocrenilabrinae; Oreochromini; Oreochromis
PSME2	XP_003968209	Takifugu rubripes	249	Eukaryota; Metazoa; Chordata; Craniata; Vertebrata; Euteleostomi; Actinopterygii; Neopterygii; Teleostei; Neoteleostei; Acanthomorphata; Percomorpharia; Tetraodontiformes; Tetradontoidea; Tetraodontidae; Takifugu
PSME2	CAF98731	Tetraodon nigroviridis	248	Eukaryota; Metazoa; Chordata; Craniata; Vertebrata; Euteleostomi; Actinopterygii; Neopterygii; Teleostei; Neoteleostei; Acanthomorphata; Percomorpharia; Tetraodontiformes; Tetradontoidea; Tetraodontidae; Tetraodon
PSME2	ENSAMXG00000018253	Astyanax mexicanus	partial	Eukaryota; Metazoa; Chordata; Craniata; Vertebrata; Euteleostomi; Actinopterygii; Neopterygii; Teleostei; Ostariophysi; Characiformes; Characoidei; Characidae; Characidae incertae sedis; Astyanax clade; Astyanax
PSME2	NP_571449	Danio rerio	247	Eukaryota; Metazoa; Chordata; Craniata; Vertebrata; Euteleostomi; Actinopterygii; Neopterygii; Teleostei; Ostariophysi; Cypriniformes; Cyprinidae; Danio
PSME2	NP_001135126	Salmo salar	248	Eukaryota; Metazoa; Chordata; Craniata; Vertebrata; Euteleostomi; Actinopterygii; Neopterygii; Teleostei; Protacanthopterygii; Salmoniformes; Salmonidae; Salmoninae; Salmo
PSME2	ACO09193	Osmerus mordax	246	Eukaryota; Metazoa; Chordata; Craniata; Vertebrata; Euteleostomi; Actinopterygii; Neopterygii; Teleostei; Stomiatii; Osmeriformes; Osmeridae; Osmerus
PSME2	NP_001011494	Xenopus (Silurana) tropicalis	246	Eukaryota; Metazoa; Chordata; Craniata; Vertebrata; Euteleostomi; Amphibia; Batrachia; Anura; Pipoidea; Pipidae; Xenopodinae; Xenopus; Silurana
PSME2	NP_001086214	Xenopus laevis	246	Eukaryota; Metazoa; Chordata; Craniata; Vertebrata; Euteleostomi; Amphibia; Batrachia; Anura; Pipoidea; Pipidae; Xenopodinae; Xenopus; Xenopus
PSME2	XP_006010818	Latimeria chalumnae	247	Eukaryota; Metazoa; Chordata; Craniata; Vertebrata; Euteleostomi; Coelacanthiformes; Coelacanthidae; Latimeria
PSME2	XP_007436327	Python bivittatus	233	Eukaryota; Metazoa; Chordata; Craniata; Vertebrata; Euteleostomi; Lepidosauria; Squamata; Bifurcata; Unidentata; Episquamata; Toxicofera; Serpentes; Henophidia; Pythonidae; Python
PSME2	XP_006835467	Chrysochloris asiatica	246	Eukaryota; Metazoa; Chordata; Craniata; Vertebrata; Euteleostomi; Mammalia; Eutheria; Afrotheria; Chrysochloridae; Chrysochlorinae; Chrysochloris
PSME2	XP_006883237	Elephantulus edwardii	246	Eukaryota; Metazoa; Chordata; Craniata; Vertebrata; Euteleostomi; Mammalia; Eutheria; Afrotheria; Macroscelidea; Macroscelididae; Elephantulus
PSME2	XP_004390564	Trichechus manatus	246	Eukaryota; Metazoa; Chordata; Craniata; Vertebrata; Euteleostomi; Mammalia; Eutheria; Afrotheria; Sirenia; Trichechidae; Trichechus
PSME2	XP_004698546	Echinops telfairi	246	Eukaryota; Metazoa; Chordata; Craniata; Vertebrata; Euteleostomi; Mammalia; Eutheria; Afrotheria; Tenrecidae; Tenrecinae; Echinops
PSME2	XP_002718142	Oryctolagus cuniculus	246	Eukaryota; Metazoa; Chordata; Craniata; Vertebrata; Euteleostomi; Mammalia; Eutheria; Euarchontoglires; Glires; Lagomorpha; Leporidae; Oryctolagus
PSME2	XP_004584772	Ochotona princeps	248	Eukaryota; Metazoa; Chordata; Craniata; Vertebrata; Euteleostomi; Mammalia; Eutheria; Euarchontoglires; Glires; Lagomorpha; Ochotonidae; Ochotona
PSME2	XP_004885411	Heterocephalus glaber	246	Eukaryota; Metazoa; Chordata; Craniata; Vertebrata; Euteleostomi; Mammalia; Eutheria; Euarchontoglires; Glires; Rodentia; Hystricognathi; Bathyergidae; Heterocephalus
PSME2	XP_003474489	Cavia porcellus	246	Eukaryota; Metazoa; Chordata; Craniata; Vertebrata; Euteleostomi; Mammalia; Eutheria; Euarchontoglires; Glires; Rodentia; Hystricognathi; Caviidae; Cavia
PSME2	XP_005377095	Chinchilla lanigera	246	Eukaryota; Metazoa; Chordata; Craniata; Vertebrata; Euteleostomi; Mammalia; Eutheria; Euarchontoglires; Glires; Rodentia; Hystricognathi; Chinchillidae; Chinchilla
PSME2	XP_004647515	Octodon degus	246	Eukaryota; Metazoa; Chordata; Craniata; Vertebrata; Euteleostomi; Mammalia; Eutheria; Euarchontoglires; Glires; Rodentia; Hystricognathi; Octodontidae; Octodon
PSME2	XP_004661878	Jaculus jaculus	246	Eukaryota; Metazoa; Chordata; Craniata; Vertebrata; Euteleostomi; Mammalia; Eutheria; Euarchontoglires; Glires; Rodentia; Sciurognathi; Dipodidae; Dipodinae; Jaculus
PSME2	XP_005370497	Microtus ochrogaster	246	Eukaryota; Metazoa; Chordata; Craniata; Vertebrata; Euteleostomi; Mammalia; Eutheria; Euarchontoglires; Glires; Rodentia; Sciurognathi; Muroidea; Cricetidae; Arvicolinae; Microtus
PSME2	XP_003502111	Cricetulus griseus	246	Eukaryota; Metazoa; Chordata; Craniata; Vertebrata; Euteleostomi; Mammalia; Eutheria; Euarchontoglires; Glires; Rodentia; Sciurognathi; Muroidea; Cricetidae; Cricetinae; Cricetulus
PSME2	XP_005085659	Mesocricetus auratus	246	Eukaryota; Metazoa; Chordata; Craniata; Vertebrata; Euteleostomi; Mammalia; Eutheria; Euarchontoglires; Glires; Rodentia; Sciurognathi; Muroidea; Cricetidae; Cricetinae; Mesocricetus
PSME2	AAC53296	Mus musculus	246	Eukaryota; Metazoa; Chordata; Craniata; Vertebrata; Euteleostomi; Mammalia; Eutheria; Euarchontoglires; Glires; Rodentia; Sciurognathi; Muroidea; Muridae; Murinae; Mus; Mus
PSME2	NP_058953	Rattus norvegicus	246	Eukaryota; Metazoa; Chordata; Craniata; Vertebrata; Euteleostomi; Mammalia; Eutheria; Euarchontoglires; Glires; Rodentia; Sciurognathi; Muroidea; Muridae; Murinae; Rattus
PSME2	XP_005338789	Ictidomys tridecemlineatus	246	Eukaryota; Metazoa; Chordata; Craniata; Vertebrata; Euteleostomi; Mammalia; Eutheria; Euarchontoglires; Glires; Rodentia; Sciurognathi; Sciuridae; Xerinae; Marmotini; Ictidomys
PSME2	EHH63502	Macaca fascicularis	248	Eukaryota; Metazoa; Chordata; Craniata; Vertebrata; Euteleostomi; Mammalia; Eutheria; Euarchontoglires; Primates; Haplorrhini; Catarrhini; Cercopithecidae; Cercopithecinae; Macaca
PSME2	CAG46543	Homo sapiens	246	Eukaryota; Metazoa; Chordata; Craniata; Vertebrata; Euteleostomi; Mammalia; Eutheria; Euarchontoglires; Primates; Haplorrhini; Catarrhini; Hominidae; Homo
PSME2	XP_003260718	Nomascus leucogenys	246	Eukaryota; Metazoa; Chordata; Craniata; Vertebrata; Euteleostomi; Mammalia; Eutheria; Euarchontoglires; Primates; Haplorrhini; Catarrhini; Hylobatidae; Nomascus
PSME2	XP_003733163	Callithrix jacchus	226	Eukaryota; Metazoa; Chordata; Craniata; Vertebrata; Euteleostomi; Mammalia; Eutheria; Euarchontoglires; Primates; Haplorrhini; Platyrrhini; Cebidae; Callitrichinae; Callithrix
PSME2	XP_003924328	Saimiri boliviensis	246	Eukaryota; Metazoa; Chordata; Craniata; Vertebrata; Euteleostomi; Mammalia; Eutheria; Euarchontoglires; Primates; Haplorrhini; Platyrrhini; Cebidae; Saimiriinae; Saimiri
PSME2	XP_003798229	Otolemur garnettii	246	Eukaryota; Metazoa; Chordata; Craniata; Vertebrata; Euteleostomi; Mammalia; Eutheria; Euarchontoglires; Primates; Strepsirrhini; Lorisiformes; Galagidae; Otolemur
PSME2	XP_006144622	Tupaia chinensis	246	Eukaryota; Metazoa; Chordata; Craniata; Vertebrata; Euteleostomi; Mammalia; Eutheria; Euarchontoglires; Scandentia; Tupaiidae; Tupaia
PSME2	XP_005623311	Canis lupus	223	Eukaryota; Metazoa; Chordata; Craniata; Vertebrata; Euteleostomi; Mammalia; Eutheria; Laurasiatheria; Carnivora; Caniformia; Canidae; Canis
PSME2	XP_004755305	Mustela putorius	246	Eukaryota; Metazoa; Chordata; Craniata; Vertebrata; Euteleostomi; Mammalia; Eutheria; Laurasiatheria; Carnivora; Caniformia; Mustelidae; Mustelinae; Mustela
PSME2	XP_004402110	Odobenus rosmarus	246	Eukaryota; Metazoa; Chordata; Craniata; Vertebrata; Euteleostomi; Mammalia; Eutheria; Laurasiatheria; Carnivora; Caniformia; Odobenidae; Odobenus
PSME2	XP_006738720	Leptonychotes weddellii	246	Eukaryota; Metazoa; Chordata; Craniata; Vertebrata; Euteleostomi; Mammalia; Eutheria; Laurasiatheria; Carnivora; Caniformia; Phocidae; Leptonychotes
PSME2	EFB17600	Ailuropoda melanoleuca	211	Eukaryota; Metazoa; Chordata; Craniata; Vertebrata; Euteleostomi; Mammalia; Eutheria; Laurasiatheria; Carnivora; Caniformia; Ursidae; Ailuropoda
PSME2	XP_003987552	Felis catus	246	Eukaryota; Metazoa; Chordata; Craniata; Vertebrata; Euteleostomi; Mammalia; Eutheria; Laurasiatheria; Carnivora; Feliformia; Felidae; Felinae; Felis
PSME2	XP_004283188	Orcinus orca	246	Eukaryota; Metazoa; Chordata; Craniata; Vertebrata; Euteleostomi; Mammalia; Eutheria; Laurasiatheria; Cetartiodactyla; Cetacea; Odontoceti; Delphinidae; Orcinus
PSME2	XP_007447937	Lipotes vexillifer	246	Eukaryota; Metazoa; Chordata; Craniata; Vertebrata; Euteleostomi; Mammalia; Eutheria; Laurasiatheria; Cetartiodactyla; Cetacea; Odontoceti; Lipotidae; Lipotes
PSME2	XP_007130125	Physeter catodon	246	Eukaryota; Metazoa; Chordata; Craniata; Vertebrata; Euteleostomi; Mammalia; Eutheria; Laurasiatheria; Cetartiodactyla; Cetacea; Odontoceti; Physeteridae; Physeter
PSME2	XP_005985431	Pantholops hodgsonii	246	Eukaryota; Metazoa; Chordata; Craniata; Vertebrata; Euteleostomi; Mammalia; Eutheria; Laurasiatheria; Cetartiodactyla; Ruminantia; Pecora; Bovidae; Antilopinae; Pantholops
PSME2	ELR49660	Bos mutus	257	Eukaryota; Metazoa; Chordata; Craniata; Vertebrata; Euteleostomi; Mammalia; Eutheria; Laurasiatheria; Cetartiodactyla; Ruminantia; Pecora; Bovidae; Bovinae; Bos
PSME2	NP_001014889	Bos taurus	246	Eukaryota; Metazoa; Chordata; Craniata; Vertebrata; Euteleostomi; Mammalia; Eutheria; Laurasiatheria; Cetartiodactyla; Ruminantia; Pecora; Bovidae; Bovinae; Bos
PSME2	XP_004010362	Ovis aries	246	Eukaryota; Metazoa; Chordata; Craniata; Vertebrata; Euteleostomi; Mammalia; Eutheria; Laurasiatheria; Cetartiodactyla; Ruminantia; Pecora; Bovidae; Caprinae; Ovis
PSME2	NP_999444	Sus scrofa	246	Eukaryota; Metazoa; Chordata; Craniata; Vertebrata; Euteleostomi; Mammalia; Eutheria; Laurasiatheria; Cetartiodactyla; Suina; Suidae; Sus
PSME2	XP_006172876	Camelus ferus	246	Eukaryota; Metazoa; Chordata; Craniata; Vertebrata; Euteleostomi; Mammalia; Eutheria; Laurasiatheria; Cetartiodactyla; Tylopoda; Camelidae; Camelus
PSME2	XP_006217335	Vicugna pacos	246	Eukaryota; Metazoa; Chordata; Craniata; Vertebrata; Euteleostomi; Mammalia; Eutheria; Laurasiatheria; Cetartiodactyla; Tylopoda; Camelidae; Vicugna
PSME2	XP_006913618	Pteropus alecto	246	Eukaryota; Metazoa; Chordata; Craniata; Vertebrata; Euteleostomi; Mammalia; Eutheria; Laurasiatheria; Chiroptera; Megachiroptera; Pteropodidae; Pteropodinae; Pteropus
PSME2	XP_005859654	Myotis brandtii	246	Eukaryota; Metazoa; Chordata; Craniata; Vertebrata; Euteleostomi; Mammalia; Eutheria; Laurasiatheria; Chiroptera; Microchiroptera; Vespertilionidae; Myotis
PSME2	XP_006760917	Myotis davidii	246	Eukaryota; Metazoa; Chordata; Craniata; Vertebrata; Euteleostomi; Mammalia; Eutheria; Laurasiatheria; Chiroptera; Microchiroptera; Vespertilionidae; Myotis
PSME2	XP_007536399	Erinaceus europaeus	246	Eukaryota; Metazoa; Chordata; Craniata; Vertebrata; Euteleostomi; Mammalia; Eutheria; Laurasiatheria; Insectivora; Erinaceidae; Erinaceinae; Erinaceus
PSME2	XP_004609505	Sorex araneus	246	Eukaryota; Metazoa; Chordata; Craniata; Vertebrata; Euteleostomi; Mammalia; Eutheria; Laurasiatheria; Insectivora; Soricidae; Soricinae; Sorex
PSME2	XP_004694668	Condylura cristata	246	Eukaryota; Metazoa; Chordata; Craniata; Vertebrata; Euteleostomi; Mammalia; Eutheria; Laurasiatheria; Insectivora; Talpidae; Condylura
PSME2	XP_001490652	Equus caballus	246	Eukaryota; Metazoa; Chordata; Craniata; Vertebrata; Euteleostomi; Mammalia; Eutheria; Laurasiatheria; Perissodactyla; Equidae; Equus
PSME2	XP_004421251	Ceratotherium simum	246	Eukaryota; Metazoa; Chordata; Craniata; Vertebrata; Euteleostomi; Mammalia; Eutheria; Laurasiatheria; Perissodactyla; Rhinocerotidae; Ceratotherium
PSME2	XP_004463425	Dasypus novemcinctus	246	Eukaryota; Metazoa; Chordata; Craniata; Vertebrata; Euteleostomi; Mammalia; Eutheria; Xenarthra; Cingulata; Dasypodidae; Dasypus
PSME2	XP_003755936	Sarcophilus harrisii	237	Eukaryota; Metazoa; Chordata; Craniata; Vertebrata; Euteleostomi; Mammalia; Metatheria; Dasyuromorphia; Dasyuridae; Sarcophilus
PSME2	XP_001369563	Monodelphis domestica	246	Eukaryota; Metazoa; Chordata; Craniata; Vertebrata; Euteleostomi; Mammalia; Metatheria; Didelphimorphia; Didelphidae; Monodelphis
PSME2	ENSOANG00000022443	Ornithorhynchus anatinus	partial	Eukaryota; Metazoa; Chordata; Craniata; Vertebrata; Euteleostomi; Mammalia; Prototheria; Monotremata; Ornithorhynchidae
PSME2	XP_006259788	Alligator mississippiensis	246	Eukaryota; Metazoa; Chordata; Craniata; Vertebrata; Euteleostomi; Testudines + Archosauria group; Archosauria; Crocodylia; Alligatoridae; Alligatorinae; Alligator
PSME2	XP_007065463	Chelonia mydas	224	Eukaryota; Metazoa; Chordata; Craniata; Vertebrata; Euteleostomi; Testudines + Archosauria group; Testudines; Cryptodira; Chelonioidea; Cheloniidae; Chelonia
PSME2	XP_005290181	Chrysemys picta	246	Eukaryota; Metazoa; Chordata; Craniata; Vertebrata; Euteleostomi; Testudines + Archosauria group; Testudines; Cryptodira; Testudinoidea; Emydidae; Chrysemys
PSME3	XP_007907679	Callorhinchus milii	256	Eukaryota; Metazoa; Chordata; Craniata; Vertebrata; Chondrichthyes; Holocephali; Chimaeriformes; Callorhinchidae; Callorhinchus
PSME3	XP_004086880	Oryzias latipes	254	Eukaryota; Metazoa; Chordata; Craniata; Vertebrata; Euteleostomi; Actinopterygii; Neopterygii; Teleostei; Neoteleostei; Acanthomorphata; Ovalentaria; Atherinomorphae; Beloniformes; Adrianichthyidae; Oryziinae; Oryzias
PSME3	XP_007572133	Poecilia formosa	256	Eukaryota; Metazoa; Chordata; Craniata; Vertebrata; Euteleostomi; Actinopterygii; Neopterygii; Teleostei; Neoteleostei; Acanthomorphata; Ovalentaria; Atherinomorphae; Cyprinodontiformes; Poeciliidae; Poeciliinae; Poecilia
PSME3	ENSXMAG00000017864	Xiphophorus maculatus	256	Eukaryota; Metazoa; Chordata; Craniata; Vertebrata; Euteleostomi; Actinopterygii; Neopterygii; Teleostei; Neoteleostei; Acanthomorphata; Ovalentaria; Atherinomorphae; Cyprinodontiformes; Poeciliidae; Poeciliinae; Xiphophorus
PSME3	ENSONIP00000023002	Oreochromis niloticus	256	Eukaryota; Metazoa; Chordata; Craniata; Vertebrata; Euteleostomi; Actinopterygii; Neopterygii; Teleostei; Neoteleostei; Acanthomorphata; Ovalentaria; Cichlomorphae; Cichliformes; Cichlidae; African cichlids; Pseudocrenilabrinae; Oreochromini; Oreochromis
PSME3	ENSTRUG00000006170	Takifugu rubripes	256	Eukaryota; Metazoa; Chordata; Craniata; Vertebrata; Euteleostomi; Actinopterygii; Neopterygii; Teleostei; Neoteleostei; Acanthomorphata; Percomorpharia; Tetraodontiformes; Tetradontoidea; Tetraodontidae; Takifugu
PSME3	Q4RYJ6	Tetraodon nigroviridis	256	Eukaryota; Metazoa; Chordata; Craniata; Vertebrata; Euteleostomi; Actinopterygii; Neopterygii; Teleostei; Neoteleostei; Acanthomorphata; Percomorpharia; Tetraodontiformes; Tetradontoidea; Tetraodontidae; Tetraodon
PSME3	XP_007259190	Astyanax mexicanus	254	Eukaryota; Metazoa; Chordata; Craniata; Vertebrata; Euteleostomi; Actinopterygii; Neopterygii; Teleostei; Ostariophysi; Characiformes; Characoidei; Characidae; Characidae incertae sedis; Astyanax clade; Astyanax
PSME3	NP_571451	Danio rerio	254	Eukaryota; Metazoa; Chordata; Craniata; Vertebrata; Euteleostomi; Actinopterygii; Neopterygii; Teleostei; Ostariophysi; Cypriniformes; Cyprinidae; Danio
PSME3	ACM09326	Salmo salar	254	Eukaryota; Metazoa; Chordata; Craniata; Vertebrata; Euteleostomi; Actinopterygii; Neopterygii; Teleostei; Protacanthopterygii; Salmoniformes; Salmonidae; Salmoninae; Salmo
PSME3	ACO09059	Osmerus mordax	255	Eukaryota; Metazoa; Chordata; Craniata; Vertebrata; Euteleostomi; Actinopterygii; Neopterygii; Teleostei; Stomiatii; Osmeriformes; Osmeridae; Osmerus
PSME3	AAI35874	Xenopus (Silurana) tropicalis	254	Eukaryota; Metazoa; Chordata; Craniata; Vertebrata; Euteleostomi; Amphibia; Batrachia; Anura; Pipoidea; Pipidae; Xenopodinae; Xenopus; Silurana
PSME3	AAH68852	Xenopus laevis	254	Eukaryota; Metazoa; Chordata; Craniata; Vertebrata; Euteleostomi; Amphibia; Batrachia; Anura; Pipoidea; Pipidae; Xenopodinae; Xenopus; Xenopus
PSME3	XP_006006028	Latimeria chalumnae	245	Eukaryota; Metazoa; Chordata; Craniata; Vertebrata; Euteleostomi; Coelacanthiformes; Coelacanthidae; Latimeria
PSME3	XP_007438797	Python bivittatus	254	Eukaryota; Metazoa; Chordata; Craniata; Vertebrata; Euteleostomi; Lepidosauria; Squamata; Bifurcata; Unidentata; Episquamata; Toxicofera; Serpentes; Henophidia; Pythonidae; Python
PSME3	XP_006832754	Chrysochloris asiatica	254	Eukaryota; Metazoa; Chordata; Craniata; Vertebrata; Euteleostomi; Mammalia; Eutheria; Afrotheria; Chrysochloridae; Chrysochlorinae; Chrysochloris
PSME3	XP_006901747	Elephantulus edwardii	254	Eukaryota; Metazoa; Chordata; Craniata; Vertebrata; Euteleostomi; Mammalia; Eutheria; Afrotheria; Macroscelidea; Macroscelididae; Elephantulus
PSME3	XP_004390331	Trichechus manatus	254	Eukaryota; Metazoa; Chordata; Craniata; Vertebrata; Euteleostomi; Mammalia; Eutheria; Afrotheria; Sirenia; Trichechidae; Trichechus
PSME3	XP_004707248	Echinops telfairi	254	Eukaryota; Metazoa; Chordata; Craniata; Vertebrata; Euteleostomi; Mammalia; Eutheria; Afrotheria; Tenrecidae; Tenrecinae; Echinops
PSME3	XP_002719456	Oryctolagus cuniculus	253	Eukaryota; Metazoa; Chordata; Craniata; Vertebrata; Euteleostomi; Mammalia; Eutheria; Euarchontoglires; Glires; Lagomorpha; Leporidae; Oryctolagus
PSME3	XP_004597403	Ochotona princeps	254	Eukaryota; Metazoa; Chordata; Craniata; Vertebrata; Euteleostomi; Mammalia; Eutheria; Euarchontoglires; Glires; Lagomorpha; Ochotonidae; Ochotona
PSME3	XP_004909061	Heterocephalus glaber	254	Eukaryota; Metazoa; Chordata; Craniata; Vertebrata; Euteleostomi; Mammalia; Eutheria; Euarchontoglires; Glires; Rodentia; Hystricognathi; Bathyergidae; Heterocephalus
PSME3	XP_003467050	Cavia porcellus	254	Eukaryota; Metazoa; Chordata; Craniata; Vertebrata; Euteleostomi; Mammalia; Eutheria; Euarchontoglires; Glires; Rodentia; Hystricognathi; Caviidae; Cavia
PSME3	XP_005394536	Chinchilla lanigera	254	Eukaryota; Metazoa; Chordata; Craniata; Vertebrata; Euteleostomi; Mammalia; Eutheria; Euarchontoglires; Glires; Rodentia; Hystricognathi; Chinchillidae; Chinchilla
PSME3	XP_004633855	Octodon degus	254	Eukaryota; Metazoa; Chordata; Craniata; Vertebrata; Euteleostomi; Mammalia; Eutheria; Euarchontoglires; Glires; Rodentia; Hystricognathi; Octodontidae; Octodon
PSME3	XP_004655393	Jaculus jaculus	254	Eukaryota; Metazoa; Chordata; Craniata; Vertebrata; Euteleostomi; Mammalia; Eutheria; Euarchontoglires; Glires; Rodentia; Sciurognathi; Dipodidae; Dipodinae; Jaculus
PSME3	XP_005369117	Microtus ochrogaster	254	Eukaryota; Metazoa; Chordata; Craniata; Vertebrata; Euteleostomi; Mammalia; Eutheria; Euarchontoglires; Glires; Rodentia; Sciurognathi; Muroidea; Cricetidae; Arvicolinae; Microtus
PSME3	XP_003504718	Cricetulus griseus	254	Eukaryota; Metazoa; Chordata; Craniata; Vertebrata; Euteleostomi; Mammalia; Eutheria; Euarchontoglires; Glires; Rodentia; Sciurognathi; Muroidea; Cricetidae; Cricetinae; Cricetulus
PSME3	XP_005070196	Mesocricetus auratus	254	Eukaryota; Metazoa; Chordata; Craniata; Vertebrata; Euteleostomi; Mammalia; Eutheria; Euarchontoglires; Glires; Rodentia; Sciurognathi; Muroidea; Cricetidae; Cricetinae; Mesocricetus
PSME3	BAA28838	Mus musculus	254	Eukaryota; Metazoa; Chordata; Craniata; Vertebrata; Euteleostomi; Mammalia; Eutheria; Euarchontoglires; Glires; Rodentia; Sciurognathi; Muroidea; Muridae; Murinae; Mus; Mus
PSME3	EDM06113	Rattus norvegicus	254	Eukaryota; Metazoa; Chordata; Craniata; Vertebrata; Euteleostomi; Mammalia; Eutheria; Euarchontoglires; Glires; Rodentia; Sciurognathi; Muroidea; Muridae; Murinae; Rattus
PSME3	XP_005321957	Ictidomys tridecemlineatus	254	Eukaryota; Metazoa; Chordata; Craniata; Vertebrata; Euteleostomi; Mammalia; Eutheria; Euarchontoglires; Glires; Rodentia; Sciurognathi; Sciuridae; Xerinae; Marmotini; Ictidomys
PSME3	BAE01872	Macaca fascicularis	254	Eukaryota; Metazoa; Chordata; Craniata; Vertebrata; Euteleostomi; Mammalia; Eutheria; Euarchontoglires; Primates; Haplorrhini; Catarrhini; Cercopithecidae; Cercopithecinae; Macaca
PSME3	P61289	Homo sapiens	254	Eukaryota; Metazoa; Chordata; Craniata; Vertebrata; Euteleostomi; Mammalia; Eutheria; Euarchontoglires; Primates; Haplorrhini; Catarrhini; Hominidae; Homo
PSME3	XP_003813962	Pan paniscus	254	Eukaryota; Metazoa; Chordata; Craniata; Vertebrata; Euteleostomi; Mammalia; Eutheria; Euarchontoglires; Primates; Haplorrhini; Catarrhini; Hominidae; Pan
PSME3	XP_003813964	Pan paniscus	265	Eukaryota; Metazoa; Chordata; Craniata; Vertebrata; Euteleostomi; Mammalia; Eutheria; Euarchontoglires; Primates; Haplorrhini; Catarrhini; Hominidae; Pan
PSME3	XP_003279444	Nomascus leucogenys	405	Eukaryota; Metazoa; Chordata; Craniata; Vertebrata; Euteleostomi; Mammalia; Eutheria; Euarchontoglires; Primates; Haplorrhini; Catarrhini; Hylobatidae; Nomascus
PSME3	XP_002753706	Callithrix jacchus	246	Eukaryota; Metazoa; Chordata; Craniata; Vertebrata; Euteleostomi; Mammalia; Eutheria; Euarchontoglires; Primates; Haplorrhini; Platyrrhini; Cebidae; Callitrichinae; Callithrix
PSME3	XP_003942785	Saimiri boliviensis	254	Eukaryota; Metazoa; Chordata; Craniata; Vertebrata; Euteleostomi; Mammalia; Eutheria; Euarchontoglires; Primates; Haplorrhini; Platyrrhini; Cebidae; Saimiriinae; Saimiri
PSME3	XP_003786363	Otolemur garnettii	254	Eukaryota; Metazoa; Chordata; Craniata; Vertebrata; Euteleostomi; Mammalia; Eutheria; Euarchontoglires; Primates; Strepsirrhini; Lorisiformes; Galagidae; Otolemur
PSME3	XP_006156135	Tupaia chinensis	254	Eukaryota; Metazoa; Chordata; Craniata; Vertebrata; Euteleostomi; Mammalia; Eutheria; Euarchontoglires; Scandentia; Tupaiidae; Tupaia
PSME3	XP_537382	Canis lupus	246	Eukaryota; Metazoa; Chordata; Craniata; Vertebrata; Euteleostomi; Mammalia; Eutheria; Laurasiatheria; Carnivora; Caniformia; Canidae; Canis
PSME3	XP_004772697	Mustela putorius	254	Eukaryota; Metazoa; Chordata; Craniata; Vertebrata; Euteleostomi; Mammalia; Eutheria; Laurasiatheria; Carnivora; Caniformia; Mustelidae; Mustelinae; Mustela
PSME3	XP_004410633	Odobenus rosmarus	254	Eukaryota; Metazoa; Chordata; Craniata; Vertebrata; Euteleostomi; Mammalia; Eutheria; Laurasiatheria; Carnivora; Caniformia; Odobenidae; Odobenus
PSME3	XP_006738633	Leptonychotes weddellii	254	Eukaryota; Metazoa; Chordata; Craniata; Vertebrata; Euteleostomi; Mammalia; Eutheria; Laurasiatheria; Carnivora; Caniformia; Phocidae; Leptonychotes
PSME3	XP_002921123	Ailuropoda melanoleuca	246	Eukaryota; Metazoa; Chordata; Craniata; Vertebrata; Euteleostomi; Mammalia; Eutheria; Laurasiatheria; Carnivora; Caniformia; Ursidae; Ailuropoda
PSME3	XP_003996957	Felis catus	254	Eukaryota; Metazoa; Chordata; Craniata; Vertebrata; Euteleostomi; Mammalia; Eutheria; Laurasiatheria; Carnivora; Feliformia; Felidae; Felinae; Felis
PSME3	XP_004282891	Orcinus orca	254	Eukaryota; Metazoa; Chordata; Craniata; Vertebrata; Euteleostomi; Mammalia; Eutheria; Laurasiatheria; Cetartiodactyla; Cetacea; Odontoceti; Delphinidae; Orcinus
PSME3	XP_007449933	Lipotes vexillifer	254	Eukaryota; Metazoa; Chordata; Craniata; Vertebrata; Euteleostomi; Mammalia; Eutheria; Laurasiatheria; Cetartiodactyla; Cetacea; Odontoceti; Lipotidae; Lipotes
PSME3	XP_007102168	Physeter catodon	254	Eukaryota; Metazoa; Chordata; Craniata; Vertebrata; Euteleostomi; Mammalia; Eutheria; Laurasiatheria; Cetartiodactyla; Cetacea; Odontoceti; Physeteridae; Physeter
PSME3	XP_005964961	Pantholops hodgsonii	254	Eukaryota; Metazoa; Chordata; Craniata; Vertebrata; Euteleostomi; Mammalia; Eutheria; Laurasiatheria; Cetartiodactyla; Ruminantia; Pecora; Bovidae; Antilopinae; Pantholops
PSME3	XP_005899233	Bos mutus	254	Eukaryota; Metazoa; Chordata; Craniata; Vertebrata; Euteleostomi; Mammalia; Eutheria; Laurasiatheria; Cetartiodactyla; Ruminantia; Pecora; Bovidae; Bovinae; Bos
PSME3	XP_002696046	Bos taurus	254	Eukaryota; Metazoa; Chordata; Craniata; Vertebrata; Euteleostomi; Mammalia; Eutheria; Laurasiatheria; Cetartiodactyla; Ruminantia; Pecora; Bovidae; Bovinae; Bos
PSME3	XP_004012996	Ovis aries	254	Eukaryota; Metazoa; Chordata; Craniata; Vertebrata; Euteleostomi; Mammalia; Eutheria; Laurasiatheria; Cetartiodactyla; Ruminantia; Pecora; Bovidae; Caprinae; Ovis
PSME3	AAN85724	Sus scrofa	254	Eukaryota; Metazoa; Chordata; Craniata; Vertebrata; Euteleostomi; Mammalia; Eutheria; Laurasiatheria; Cetartiodactyla; Suina; Suidae; Sus
PSME3	XP_006175229	Camelus ferus	254	Eukaryota; Metazoa; Chordata; Craniata; Vertebrata; Euteleostomi; Mammalia; Eutheria; Laurasiatheria; Cetartiodactyla; Tylopoda; Camelidae; Camelus
PSME3	XP_006199266	Vicugna pacos	254	Eukaryota; Metazoa; Chordata; Craniata; Vertebrata; Euteleostomi; Mammalia; Eutheria; Laurasiatheria; Cetartiodactyla; Tylopoda; Camelidae; Vicugna
PSME3	XP_006924638	Pteropus alecto	254	Eukaryota; Metazoa; Chordata; Craniata; Vertebrata; Euteleostomi; Mammalia; Eutheria; Laurasiatheria; Chiroptera; Megachiroptera; Pteropodidae; Pteropodinae; Pteropus
PSME3	XP_005875767	Myotis brandtii	254	Eukaryota; Metazoa; Chordata; Craniata; Vertebrata; Euteleostomi; Mammalia; Eutheria; Laurasiatheria; Chiroptera; Microchiroptera; Vespertilionidae; Myotis
PSME3	XP_006773955	Myotis davidii	254	Eukaryota; Metazoa; Chordata; Craniata; Vertebrata; Euteleostomi; Mammalia; Eutheria; Laurasiatheria; Chiroptera; Microchiroptera; Vespertilionidae; Myotis
PSME3	XP_007536886	Erinaceus europaeus	254	Eukaryota; Metazoa; Chordata; Craniata; Vertebrata; Euteleostomi; Mammalia; Eutheria; Laurasiatheria; Insectivora; Erinaceidae; Erinaceinae; Erinaceus
PSME3	XP_004608867	Sorex araneus	254	Eukaryota; Metazoa; Chordata; Craniata; Vertebrata; Euteleostomi; Mammalia; Eutheria; Laurasiatheria; Insectivora; Soricidae; Soricinae; Sorex
PSME3	XP_004684193	Condylura cristata	254	Eukaryota; Metazoa; Chordata; Craniata; Vertebrata; Euteleostomi; Mammalia; Eutheria; Laurasiatheria; Insectivora; Talpidae; Condylura
PSME3	XP_003362596	Equus caballus	254	Eukaryota; Metazoa; Chordata; Craniata; Vertebrata; Euteleostomi; Mammalia; Eutheria; Laurasiatheria; Perissodactyla; Equidae; Equus
PSME3	XP_004434477	Ceratotherium simum	254	Eukaryota; Metazoa; Chordata; Craniata; Vertebrata; Euteleostomi; Mammalia; Eutheria; Laurasiatheria; Perissodactyla; Rhinocerotidae; Ceratotherium
PSME3	XP_004485399	Dasypus novemcinctus	156	Eukaryota; Metazoa; Chordata; Craniata; Vertebrata; Euteleostomi; Mammalia; Eutheria; Xenarthra; Cingulata; Dasypodidae; Dasypus
PSME3	XP_003768205	Sarcophilus harrisii	265	Eukaryota; Metazoa; Chordata; Craniata; Vertebrata; Euteleostomi; Mammalia; Metatheria; Dasyuromorphia; Dasyuridae; Sarcophilus
PSME3	XP_003340338	Monodelphis domestica	254	Eukaryota; Metazoa; Chordata; Craniata; Vertebrata; Euteleostomi; Mammalia; Metatheria; Didelphimorphia; Didelphidae; Monodelphis
PSME3	ENSOANG00000032224	Ornithorhynchus anatinus	partial	Eukaryota; Metazoa; Chordata; Craniata; Vertebrata; Euteleostomi; Mammalia; Prototheria; Monotremata; Ornithorhynchidae
PSME3	XP_006273517	Alligator mississippiensis	254	Eukaryota; Metazoa; Chordata; Craniata; Vertebrata; Euteleostomi; Testudines + Archosauria group; Archosauria; Crocodylia; Alligatoridae; Alligatorinae; Alligator
PSME3	XP_005026184	Anas platyrhynchos	284	Eukaryota; Metazoa; Chordata; Craniata; Vertebrata; Euteleostomi; Testudines + Archosauria group; Archosauria; Dinosauria; Saurischia; Theropoda; Coelurosauria; Aves; Neognathae; Anseriformes; Anatidae; Anas
PSME3	XP_009992431	Chaetura pelagica	259	Eukaryota; Metazoa; Chordata; Craniata; Vertebrata; Euteleostomi; Testudines + Archosauria group; Archosauria; Dinosauria; Saurischia; Theropoda; Coelurosauria; Aves; Neognathae; Apodiformes; Apodidae; Chaetura
PSME3	KFO90402	Buceros rhinoceros	233	Eukaryota; Metazoa; Chordata; Craniata; Vertebrata; Euteleostomi; Testudines + Archosauria group; Archosauria; Dinosauria; Saurischia; Theropoda; Coelurosauria; Aves; Neognathae; Bucerotiformes; Bucerotidae; Buceros
PSME3	XP_010160643	Antrostomus carolinensis	242	Eukaryota; Metazoa; Chordata; Craniata; Vertebrata; Euteleostomi; Testudines + Archosauria group; Archosauria; Dinosauria; Saurischia; Theropoda; Coelurosauria; Aves; Neognathae; Caprimulgiformes; Caprimulgidae; Caprimulginae; Caprimulgus
PSME3	KFU98038	Pterocles gutturalis	244	Eukaryota; Metazoa; Chordata; Craniata; Vertebrata; Euteleostomi; Testudines + Archosauria group; Archosauria; Dinosauria; Saurischia; Theropoda; Coelurosauria; Aves; Neognathae; Ciconiiformes; Pteroclidae; Pterocles
PSME3	XP_010199402	Colius striatus	240	Eukaryota; Metazoa; Chordata; Craniata; Vertebrata; Euteleostomi; Testudines + Archosauria group; Archosauria; Dinosauria; Saurischia; Theropoda; Coelurosauria; Aves; Neognathae; Coliiformes; Coliidae; Colius
PSME3	XP_005513676	Columba livia	247	Eukaryota; Metazoa; Chordata; Craniata; Vertebrata; Euteleostomi; Testudines + Archosauria group; Archosauria; Dinosauria; Saurischia; Theropoda; Coelurosauria; Aves; Neognathae; Columbiformes; Columbidae; Columba
PSME3	XM_009959675	Leptosomus discolor	240	Eukaryota; Metazoa; Chordata; Craniata; Vertebrata; Euteleostomi; Testudines + Archosauria group; Archosauria; Dinosauria; Saurischia; Theropoda; Coelurosauria; Aves; Neognathae; Coraciiformes; Leptosomidae; Leptosomus
PSME3	XP_008934605	Merops nubicus	240	Eukaryota; Metazoa; Chordata; Craniata; Vertebrata; Euteleostomi; Testudines + Archosauria group; Archosauria; Dinosauria; Saurischia; Theropoda; Coelurosauria; Aves; Neognathae; Coraciiformes; Meropidae; Merops
PSME3	XP_009553754	Cuculus canorus	241	Eukaryota; Metazoa; Chordata; Craniata; Vertebrata; Euteleostomi; Testudines + Archosauria group; Archosauria; Dinosauria; Saurischia; Theropoda; Coelurosauria; Aves; Neognathae; Cuculiformes; Cuculidae; Cuculus
PSME3	XP_009927029	Haliaeetus albicilla	240	Eukaryota; Metazoa; Chordata; Craniata; Vertebrata; Euteleostomi; Testudines + Archosauria group; Archosauria; Dinosauria; Saurischia; Theropoda; Coelurosauria; Aves; Neognathae; Falconiformes; Accipitridae; Accipitrinae; Haliaeetus
PSME3	XP_010584045	Haliaeetus leucocephalus	242	Eukaryota; Metazoa; Chordata; Craniata; Vertebrata; Euteleostomi; Testudines + Archosauria group; Archosauria; Dinosauria; Saurischia; Theropoda; Coelurosauria; Aves; Neognathae; Falconiformes; Accipitridae; Accipitrinae; Haliaeetus
PSME3	XP_005439559	Falco cherrug	249	Eukaryota; Metazoa; Chordata; Craniata; Vertebrata; Euteleostomi; Testudines + Archosauria group; Archosauria; Dinosauria; Saurischia; Theropoda; Coelurosauria; Aves; Neognathae; Falconiformes; Falconidae; Falco
PSME3	XP_005238909	Falco peregrinus	249	Eukaryota; Metazoa; Chordata; Craniata; Vertebrata; Euteleostomi; Testudines + Archosauria group; Archosauria; Dinosauria; Saurischia; Theropoda; Coelurosauria; Aves; Neognathae; Falconiformes; Falconidae; Falco
PSME3	NP_001012568	Gallus gallus	253	Eukaryota; Metazoa; Chordata; Craniata; Vertebrata; Euteleostomi; Testudines + Archosauria group; Archosauria; Dinosauria; Saurischia; Theropoda; Coelurosauria; Aves; Neognathae; Galliformes; Phasianidae; Phasianinae; Gallus
PSME3	XP_005026184	Anas platyrhynchos	240	Eukaryota; Metazoa; Chordata; Craniata; Vertebrata; Euteleostomi; Testudines + Archosauria group; Archosauria; Dinosauria; Saurischia; Theropoda; Coelurosauria; Aves; Neognathae; Galloanserae; Anseriformes; Anatidae; Anas
PSME3	XM_010724710	Meleagris gallopavo	240	Eukaryota; Metazoa; Chordata; Craniata; Vertebrata; Euteleostomi; Testudines + Archosauria group; Archosauria; Dinosauria; Saurischia; Theropoda; Coelurosauria; Aves; Neognathae; Galloanserae; Galliformes; Phasianidae; Meleagridinae; Meleagris
PSME3	XP_009811414	Gavia stellata	242	Eukaryota; Metazoa; Chordata; Craniata; Vertebrata; Euteleostomi; Testudines + Archosauria group; Archosauria; Dinosauria; Saurischia; Theropoda; Coelurosauria; Aves; Neognathae; Gaviiformes; Gaviidae; Gavia
PSME3	XP_009693613	Cariama cristata	242	Eukaryota; Metazoa; Chordata; Craniata; Vertebrata; Euteleostomi; Testudines + Archosauria group; Archosauria; Dinosauria; Saurischia; Theropoda; Coelurosauria; Aves; Neognathae; Gruiformes; Cariamidae; Cariama
PSME3	XP_010160070	Eurypyga helias	242	Eukaryota; Metazoa; Chordata; Craniata; Vertebrata; Euteleostomi; Testudines + Archosauria group; Archosauria; Dinosauria; Saurischia; Theropoda; Coelurosauria; Aves; Neognathae; Gruiformes; Eurypygidae; Eurypyga
PSME3	XP_010296671	Balearica regulorum	241	Eukaryota; Metazoa; Chordata; Craniata; Vertebrata; Euteleostomi; Testudines + Archosauria group; Archosauria; Dinosauria; Saurischia; Theropoda; Coelurosauria; Aves; Neognathae; Gruiformes; Gruidae; Balearica
PSME3	XP_010191192	Mesitornis unicolor	240	Eukaryota; Metazoa; Chordata; Craniata; Vertebrata; Euteleostomi; Testudines + Archosauria group; Archosauria; Dinosauria; Saurischia; Theropoda; Coelurosauria; Aves; Neognathae; Gruiformes; Mesitornithidae; Mesitornis
PSME3	XM_010118053	Chlamydotis macqueenii	240	Eukaryota; Metazoa; Chordata; Craniata; Vertebrata; Euteleostomi; Testudines + Archosauria group; Archosauria; Dinosauria; Saurischia; Theropoda; Coelurosauria; Aves; Neognathae; Gruiformes; Otididae; Chlamydotis
PSME3	KFV00126	Tauraco erythrolophus	242	Eukaryota; Metazoa; Chordata; Craniata; Vertebrata; Euteleostomi; Testudines + Archosauria group; Archosauria; Dinosauria; Saurischia; Theropoda; Coelurosauria; Aves; Neognathae; Musophagiformes; Musophagidae; Tauraco
PSME3	KFR03281	Opisthocomus hoazin	211	Eukaryota; Metazoa; Chordata; Craniata; Vertebrata; Euteleostomi; Testudines + Archosauria group; Archosauria; Dinosauria; Saurischia; Theropoda; Coelurosauria; Aves; Neognathae; Opisthocomiformes; Opisthocomidae; Opisthocomus
PSME3	XP_009079956	Acanthisitta chloris	208	Eukaryota; Metazoa; Chordata; Craniata; Vertebrata; Euteleostomi; Testudines + Archosauria group; Archosauria; Dinosauria; Saurischia; Theropoda; Coelurosauria; Aves; Neognathae; Passeriformes; Acanthisittidae; Acanthisitta
PSME3	XP_008638595	Corvus brachyrhynchos	193	Eukaryota; Metazoa; Chordata; Craniata; Vertebrata; Euteleostomi; Testudines + Archosauria group; Archosauria; Dinosauria; Saurischia; Theropoda; Coelurosauria; Aves; Neognathae; Passeriformes; Corvoidea; Corvidae; Corvus
PSME3	XP_005059728	Ficedula albicollis	151	Eukaryota; Metazoa; Chordata; Craniata; Vertebrata; Euteleostomi; Testudines + Archosauria group; Archosauria; Dinosauria; Saurischia; Theropoda; Coelurosauria; Aves; Neognathae; Passeriformes; Muscicapidae; Ficedula
PSME3	XP_005531540	Pseudopodoces humilis	254	Eukaryota; Metazoa; Chordata; Craniata; Vertebrata; Euteleostomi; Testudines + Archosauria group; Archosauria; Dinosauria; Saurischia; Theropoda; Coelurosauria; Aves; Neognathae; Passeriformes; Paridae; Pseudopodoces
PSME3	NP_001232267	Taeniopygia guttata	254	Eukaryota; Metazoa; Chordata; Craniata; Vertebrata; Euteleostomi; Testudines + Archosauria group; Archosauria; Dinosauria; Saurischia; Theropoda; Coelurosauria; Aves; Neognathae; Passeriformes; Passeroidea; Estrildidae; Estrildinae; Taeniopygia
PSME3	XP_009094894	Serinus canaria	240	Eukaryota; Metazoa; Chordata; Craniata; Vertebrata; Euteleostomi; Testudines + Archosauria group; Archosauria; Dinosauria; Saurischia; Theropoda; Coelurosauria; Aves; Neognathae; Passeriformes; Passeroidea; Fringillidae; Carduelinae; Serinus
PSME3	XP_005494481	Zonotrichia albicollis	245	Eukaryota; Metazoa; Chordata; Craniata; Vertebrata; Euteleostomi; Testudines + Archosauria group; Archosauria; Dinosauria; Saurischia; Theropoda; Coelurosauria; Aves; Neognathae; Passeriformes; Passeroidea; Fringillidae; Emberizinae; Emberizini; Zonotrichia
PSME3	XP_005429670	Geospiza fortis	244	Eukaryota; Metazoa; Chordata; Craniata; Vertebrata; Euteleostomi; Testudines + Archosauria group; Archosauria; Dinosauria; Saurischia; Theropoda; Coelurosauria; Aves; Neognathae; Passeriformes; Passeroidea; Fringillidae; Emberizinae; Thraupini; Geospiza
PSME3	XP_008922237	Manacus vitellinus	240	Eukaryota; Metazoa; Chordata; Craniata; Vertebrata; Euteleostomi; Testudines + Archosauria group; Archosauria; Dinosauria; Saurischia; Theropoda; Coelurosauria; Aves; Neognathae; Passeriformes; Pipridae; Manacus
PSME3	KFP08969	Egretta garzetta	242	Eukaryota; Metazoa; Chordata; Craniata; Vertebrata; Euteleostomi; Testudines + Archosauria group; Archosauria; Dinosauria; Saurischia; Theropoda; Coelurosauria; Aves; Neognathae; Pelecaniformes; Ardeidae; Egretta
PSME3	XP_009487913	Pelecanus crispus	240	Eukaryota; Metazoa; Chordata; Craniata; Vertebrata; Euteleostomi; Testudines + Archosauria group; Archosauria; Dinosauria; Saurischia; Theropoda; Coelurosauria; Aves; Neognathae; Pelecaniformes; Pelecanidae; Pelecanus
PSME3	XM_010281911	Phaethon lepturus	240	Eukaryota; Metazoa; Chordata; Craniata; Vertebrata; Euteleostomi; Testudines + Archosauria group; Archosauria; Dinosauria; Saurischia; Theropoda; Coelurosauria; Aves; Neognathae; Pelecaniformes; Phaethontidae; Phaethon
PSME3	XM_009505606	Phalacrocorax carbo	240	Eukaryota; Metazoa; Chordata; Craniata; Vertebrata; Euteleostomi; Testudines + Archosauria group; Archosauria; Dinosauria; Saurischia; Theropoda; Coelurosauria; Aves; Neognathae; Pelecaniformes; Phalacrocoracidae; Phalacrocorax
PSME3	KFQ94570	Nipponia nippon	241	Eukaryota; Metazoa; Chordata; Craniata; Vertebrata; Euteleostomi; Testudines + Archosauria group; Archosauria; Dinosauria; Saurischia; Theropoda; Coelurosauria; Aves; Neognathae; Pelecaniformes; Threskiornithidae; Nipponia
PSME3	XP_009909240	Picoides pubescens	240	Eukaryota; Metazoa; Chordata; Craniata; Vertebrata; Euteleostomi; Testudines + Archosauria group; Archosauria; Dinosauria; Saurischia; Theropoda; Coelurosauria; Aves; Neognathae; Piciformes; Picidae; Picoides
PSME3	XP_009573198	Fulmarus glacialis	242	Eukaryota; Metazoa; Chordata; Craniata; Vertebrata; Euteleostomi; Testudines + Archosauria group; Archosauria; Dinosauria; Saurischia; Theropoda; Coelurosauria; Aves; Neognathae; Procellariiformes; Procellariidae; Procellariinae; Fulmarus
PSME3	XP_005139928	Melopsittacus undulatus	243	Eukaryota; Metazoa; Chordata; Craniata; Vertebrata; Euteleostomi; Testudines + Archosauria group; Archosauria; Dinosauria; Saurischia; Theropoda; Coelurosauria; Aves; Neognathae; Psittaciformes; Psittacidae; Melopsittacus
PSME3	XP_010020291	Nestor notabilis	229	Eukaryota; Metazoa; Chordata; Craniata; Vertebrata; Euteleostomi; Testudines + Archosauria group; Archosauria; Dinosauria; Saurischia; Theropoda; Coelurosauria; Aves; Neognathae; Psittaciformes; Psittacidae; Nestor
PSME3	XP_009281672	Aptenodytes forsteri	240	Eukaryota; Metazoa; Chordata; Craniata; Vertebrata; Euteleostomi; Testudines + Archosauria group; Archosauria; Dinosauria; Saurischia; Theropoda; Coelurosauria; Aves; Neognathae; Sphenisciformes; Spheniscidae; Aptenodytes
PSME3	XP_009325036	Pygoscelis adeliae	242	Eukaryota; Metazoa; Chordata; Craniata; Vertebrata; Euteleostomi; Testudines + Archosauria group; Archosauria; Dinosauria; Saurischia; Theropoda; Coelurosauria; Aves; Neognathae; Sphenisciformes; Spheniscidae; Pygoscelis
PSME3	XP_009974245	Tyto alba	229	Eukaryota; Metazoa; Chordata; Craniata; Vertebrata; Euteleostomi; Testudines + Archosauria group; Archosauria; Dinosauria; Saurischia; Theropoda; Coelurosauria; Aves; Neognathae; Strigiformes; Tytonidae; Tyto
PSME3	XP_008504028	Calypte anna	241	Eukaryota; Metazoa; Chordata; Craniata; Vertebrata; Euteleostomi; Testudines + Archosauria group; Archosauria; Dinosauria; Saurischia; Theropoda; Coelurosauria; Aves; Neognathae; Trochiliformes; Trochilidae; Calypte
PSME3	KFP79884	Apaloderma vittatum	241	Eukaryota; Metazoa; Chordata; Craniata; Vertebrata; Euteleostomi; Testudines + Archosauria group; Archosauria; Dinosauria; Saurischia; Theropoda; Coelurosauria; Aves; Neognathae; Trogoniformes; Trogonidae; Apaloderma
PSME3	XP_009687867	Struthio camelus	193	Eukaryota; Metazoa; Chordata; Craniata; Vertebrata; Euteleostomi; Testudines + Archosauria group; Archosauria; Dinosauria; Saurischia; Theropoda; Coelurosauria; Aves; Palaeognathae; Struthioniformes; Struthionidae; Struthio
PSME3	XP_010225785	Tinamus guttatus	157	Eukaryota; Metazoa; Chordata; Craniata; Vertebrata; Euteleostomi; Testudines + Archosauria group; Archosauria; Dinosauria; Saurischia; Theropoda; Coelurosauria; Aves; Palaeognathae; Tinamiformes; Tinamidae; Tinamus
PSME3	XP_007054801	Chelonia mydas	254	Eukaryota; Metazoa; Chordata; Craniata; Vertebrata; Euteleostomi; Testudines + Archosauria group; Testudines; Cryptodira; Chelonioidea; Cheloniidae; Chelonia
PSME3	XP_005310118	Chrysemys picta	254	Eukaryota; Metazoa; Chordata; Craniata; Vertebrata; Euteleostomi; Testudines + Archosauria group; Testudines; Cryptodira; Testudinoidea; Emydidae; Chrysemys
PSMEa	Pm.Aug-120619.S002349.g07894.TU01	Phallusia mammillata	264	Eukaryota; Metazoa; Chordata; Tunicata; Ascidiacea; Enterogona; Phlebobranchia; Ascidiidae; Phallusia.
PSMEa	AK116788	Ciona intestinalis	260	Eukaryota; Metazoa; Chordata; Tunicata; Ascidiacea; Enterogona; Phlebobranchia; Cionidae; Ciona.
PSMEa	ENSCSAVG00000002237	Ciona savignyi	257	Eukaryota; Metazoa; Chordata; Tunicata; Ascidiacea; Enterogona; Phlebobranchia; Cionidae; Ciona.
PSMEa	NODE_461082: 36748-37515	Molgula occulta	258	Eukaryota; Metazoa; Chordata; Tunicata; Ascidiacea; Stolidobranchia; Molgulidae; Molgula
PSMEa	superScaffold1631:1..3,167	Halocynthia roretzi	256	Eukaryota; Metazoa; Chordata; Tunicata; Ascidiacea; Stolidobranchia; Pyuridae; Halocynthia
PSMEb	Pm.Aug-120619.S002243.g07710.TU01	Phallusia mammillata	215	Eukaryota; Metazoa; Chordata; Tunicata; Ascidiacea; Enterogona; Phlebobranchia; Ascidiidae; Phallusia.
PSMEb	XP_002123304	Ciona intestinalis	247	Eukaryota; Metazoa; Chordata; Tunicata; Ascidiacea; Enterogona; Phlebobranchia; Cionidae; Ciona.
PSMEb	ENSCSAVG00000001467	Ciona savignyi	227	Eukaryota; Metazoa; Chordata; Tunicata; Ascidiacea; Enterogona; Phlebobranchia; Cionidae; Ciona.
PSMEb	NODE_366940: 3609-2719	Molgula occulta	271	Eukaryota; Metazoa; Chordata; Tunicata; Ascidiacea; Stolidobranchia; Molgulidae; Molgula
PSMEb	Hr.Aug-140215.superScaffold158.g07852.T01	Halocynthia roretzi	246	Eukaryota; Metazoa; Chordata; Tunicata; Ascidiacea; Stolidobranchia; Pyuridae; Halocynthia
PSMEc	Pm.Aug-120619.S006197.g16320.TU01	Phallusia mammillata	279	Eukaryota; Metazoa; Chordata; Tunicata; Ascidiacea; Enterogona; Phlebobranchia; Ascidiidae; Phallusia.
PSMEc	XP_002126900	Ciona intestinalis	279	Eukaryota; Metazoa; Chordata; Tunicata; Ascidiacea; Enterogona; Phlebobranchia; Cionidae; Ciona.
PSMEc	ENSCSAVG00000011253	Ciona savignyi	279	Eukaryota; Metazoa; Chordata; Tunicata; Ascidiacea; Enterogona; Phlebobranchia; Cionidae; Ciona.
PSMEc	NODE_613956:25101-25508	Molgula occulta	262	Eukaryota; Metazoa; Chordata; Tunicata; Ascidiacea; Stolidobranchia; Molgulidae; Molgula
PSMEc	Hr.Aug-120507.S000207.g01379	Halocynthia roretzi	268	Eukaryota; Metazoa; Chordata; Tunicata; Ascidiacea; Stolidobranchia; Pyuridae; Halocynthia
PSMEcd	Hr.Aug-120507.S003589.g12836	Halocynthia roretzi	222	Eukaryota; Metazoa; Chordata; Tunicata; Ascidiacea; Stolidobranchia; Pyuridae; Halocynthia
PSMEd	Pm.Aug-120619.S002003.g06723.TU01	Phallusia mammillata	217	Eukaryota; Metazoa; Chordata; Tunicata; Ascidiacea; Enterogona; Phlebobranchia; Ascidiidae; Phallusia.
PSMEd	XP_002121893	Ciona intestinalis	227	Eukaryota; Metazoa; Chordata; Tunicata; Ascidiacea; Enterogona; Phlebobranchia; Cionidae; Ciona.
PSMEd	ENSCSAVG00000003674	Ciona savignyi	226	Eukaryota; Metazoa; Chordata; Tunicata; Ascidiacea; Enterogona; Phlebobranchia; Cionidae; Ciona.

## Sheet: Table_S9
	Table S9: Aminoacid identity (%) matrix of PSME proteins in Deuterostomes.
	Protein names refer to Table S8
		1	2	3	4	5	6	7	8	9	10	11	12	13	14	15	16	17	18	19	20	21	22	23	24	25	26	27	28	29	30	31	32	33	34	35	36	37	38	39	40	41	42
1	Hsap_PSME3		99	96	92	77	80	83	62	39	39	33	40	35	38	33	34	35	35	33	35	39	40	39	30	33	33	27	27	25	37	36	35	36	40	55	52	51	52	53	59	50	48
2	Mdom_PSME3	99		97	93	77	80	84	62	39	39	33	41	36	38	33	34	35	35	33	35	39	40	39	30	34	33	28	27	26	37	36	35	37	40	55	52	50	52	53	59	51	49
3	Ggal_PSME3	96	97		92	77	82	85	62	40	40	34	41	36	39	33	34	34	35	33	35	39	39	39	30	33	33	28	27	26	37	36	35	37	40	55	52	50	52	53	60	50	49
4	Xtro_PSME3	92	93	92		78	81	84	61	39	39	34	40	36	39	33	35	35	36	31	36	39	39	39	29	34	33	28	27	26	37	35	34	36	41	56	52	52	53	52	59	50	50
5	Lcha_PSME3	77	77	77	78		70	73	58	37	36	31	38	33	36	32	33	31	33	30	33	34	35	35	27	29	29	24	24	22	31	30	28	31	35	47	44	45	45	45	53	44	42
6	Drer_PSME3	80	80	82	81	70		80	61	39	40	35	41	36	39	32	34	34	37	33	34	37	40	40	29	33	32	28	27	26	37	36	35	37	41	53	53	49	52	52	57	50	49
7	Cmil_PSME3	83	84	85	84	73	80		64	39	40	35	40	36	39	33	34	35	36	32	36	39	40	40	30	32	32	30	29	27	37	36	34	39	42	58	55	51	55	52	59	51	50
8	Pmar_PSME	62	62	62	61	58	61	64		38	38	35	40	39	37	34	34	33	35	34	35	35	35	37	29	29	29	25	25	23	33	33	32	37	38	49	49	43	44	42	48	44	45
9	Hsap_PSME1	39	39	40	39	37	39	39	38		84	58	68	57	58	46	46	42	47	47	45	31	34	33	25	26	27	23	23	23	30	31	26	30	28	35	36	33	36	37	36	35	35
10	Mdom_PSME1	39	39	40	39	36	40	40	38	84		61	72	61	60	47	47	42	47	48	48	31	34	33	26	26	26	23	23	23	30	31	26	29	28	33	36	34	36	37	37	34	36
11	Xtro_PSME1	33	33	34	34	31	35	35	35	58	61		61	59	54	45	44	41	43	43	43	29	29	29	26	28	27	23	23	23	29	31	26	30	29	32	32	30	33	31	34	33	33
12	Lcha_PSME1	40	41	41	40	38	41	40	40	68	72	61		60	58	45	46	42	51	50	47	29	32	31	26	25	26	23	22	22	29	30	27	30	29	32	37	35	37	37	36	32	34
13	Drer_PSME1	35	36	36	36	33	36	36	39	57	61	59	60		56	45	46	40	46	48	43	31	33	32	26	26	27	22	23	26	31	33	27	32	31	33	34	36	35	36	35	36	36
14	Cmil_PSME1	38	38	39	39	36	39	39	37	58	60	54	58	56		45	45	40	46	45	48	32	33	32	26	26	26	22	22	23	29	30	26	31	30	34	37	33	36	34	36	33	34
15	Hsap_PSME2	33	33	33	33	32	32	33	34	46	47	45	45	45	45		92	55	64	63	54	29	30	30	25	23	25	19	19	19	29	29	26	27	28	31	32	33	34	32	34	30	31
16	Mdom_PSME2	34	34	34	35	33	34	34	34	46	47	44	46	46	45	92		57	66	66	56	29	32	29	26	24	25	19	19	19	29	29	27	26	28	31	34	35	36	33	35	30	32
17	Xtro_PSME2	35	35	34	35	31	34	35	33	42	42	41	42	40	40	55	57		55	55	49	29	29	28	25	22	24	20	18	17	29	28	28	29	29	30	30	29	31	28	35	30	31
18	Lcha_PSME2	35	35	35	36	33	37	36	35	47	47	43	51	46	46	64	66	55		67	56	26	29	27	23	21	22	18	17	17	27	27	27	27	28	32	32	32	33	31	33	28	29
19	Drer_PSME2	33	33	33	31	30	33	32	34	47	48	43	50	48	45	63	66	55	67		56	28	29	28	25	23	22	19	18	19	29	29	28	29	28	31	33	33	31	33	31	31	31
20	Cmil_PSME2	35	35	35	36	33	34	36	35	45	48	43	47	43	48	54	56	49	56	56		26	30	29	27	21	22	19	19	19	26	26	26	26	26	31	32	31	33	33	33	28	30
21	Pmam_PA28d	39	39	39	39	34	37	39	35	31	31	29	29	31	32	29	29	29	26	28	26		61	63	36	33	32	27	29	27	43	42	40	41	44	38	39	36	36	39	38	35	37
22	Cint_PA28d	40	40	39	39	35	40	40	35	34	34	29	32	33	33	30	32	29	29	29	30	61		86	38	31	28	28	27	24	45	47	38	43	44	40	40	39	39	42	40	38	37
23	Csav_PA28d	39	39	39	39	35	40	40	37	33	33	29	31	32	32	30	29	28	27	28	29	63	86		39	31	30	28	27	25	45	46	38	44	44	39	40	37	38	40	39	37	36
24	Hror_PA28cd	30	30	30	29	27	29	30	29	25	26	26	26	26	26	25	26	25	23	25	27	36	38	39		27	24	22	25	25	37	37	30	33	35	31	30	29	31	31	29	30	29
25	Hror_PA28c	33	34	33	34	29	33	32	29	26	26	28	25	26	26	23	24	22	21	23	21	33	31	31	27		56	42	47	43	27	27	26	32	31	32	30	32	31	31	32	32	34
26	Mocc_PA28c	33	33	33	33	29	32	32	29	27	26	27	26	27	26	25	25	24	22	22	22	32	28	30	24	56		37	38	38	27	27	30	30	29	33	31	31	30	30	32	34	32
27	Pmam_PA28c	27	28	28	28	24	28	30	25	23	23	23	23	22	22	19	19	20	18	19	19	27	28	28	22	42	37		55	52	25	26	23	31	28	30	29	28	30	25	29	29	27
28	Cint_PA28c	27	27	27	27	24	27	29	25	23	23	23	22	23	22	19	19	18	17	18	19	29	27	27	25	47	38	55		80	27	25	24	30	27	27	27	27	28	24	26	25	27
29	Csav_PA28c	25	26	26	26	22	26	27	23	23	23	23	22	26	23	19	19	17	17	19	19	27	24	25	25	43	38	52	80		25	26	23	27	25	27	26	27	26	23	25	24	26
30	Cint_PA28b	37	37	37	37	31	37	37	33	30	30	29	29	31	29	29	29	29	27	29	26	43	45	45	37	27	27	25	27	25		73	45	47	47	38	37	37	38	37	37	36	40
31	Csav_PA28b	36	36	36	35	30	36	36	33	31	31	31	30	33	30	29	29	28	27	29	26	42	47	46	37	27	27	26	25	26	73		47	46	45	36	37	35	37	37	34	36	38
32	Pmam_PA28b	35	35	35	34	28	35	34	32	26	26	26	27	27	26	26	27	28	27	28	26	40	38	38	30	26	30	23	24	23	45	47		39	41	37	36	33	32	32	35	31	34
33	Mocc_PA28b	36	37	37	36	31	37	39	37	30	29	30	30	32	31	27	26	29	27	29	26	41	43	44	33	32	30	31	30	27	47	46	39		52	42	42	37	37	37	36	37	38
34	Hror_PA28b	40	40	40	41	35	41	42	38	28	28	29	29	31	30	28	28	29	28	28	26	44	44	44	35	31	29	28	27	25	47	45	41	52		43	43	39	41	40	38	40	39
35	Mocc_PA28a	55	55	55	56	47	53	58	49	35	33	32	32	33	34	31	31	30	32	31	31	38	40	39	31	32	33	30	27	27	38	36	37	42	43		65	62	63	56	55	52	50
36	Hror_PA28a	52	52	52	52	44	53	55	49	36	36	32	37	34	37	32	34	30	32	33	32	39	40	40	30	30	31	29	27	26	37	37	36	42	43	65		58	60	52	52	50	49
37	Cint_PA28a	51	50	50	52	45	49	51	43	33	34	30	35	36	33	33	35	29	32	33	31	36	39	37	29	32	31	28	27	27	37	35	33	37	39	62	58		78	58	49	47	48
38	Csav_PA28a	52	52	52	53	45	52	55	44	36	36	33	37	35	36	34	36	31	33	31	33	36	39	38	31	31	30	30	28	26	38	37	32	37	41	63	60	78		60	50	49	49
39	Pmam_PA28a	53	53	53	52	45	52	52	42	37	37	31	37	36	34	32	33	28	31	33	33	39	42	40	31	31	30	25	24	23	37	37	32	37	40	56	52	58	60		50	48	50
40	Bflo_PSME	59	59	60	59	53	57	59	48	36	37	34	36	35	36	34	35	35	33	31	33	38	40	39	29	32	32	29	26	25	37	34	35	36	38	55	52	49	50	50		53	52
41	Spur_PSME	50	51	50	50	44	50	51	44	35	34	33	32	36	33	30	30	30	28	31	28	35	38	37	30	32	34	29	25	24	36	36	31	37	40	52	50	47	49	48	53		57
42	Skow_PSME	48	49	49	50	42	49	50	45	35	36	33	34	36	34	31	32	31	29	31	30	37	37	36	29	34	32	27	27	26	40	38	34	38	39	50	49	48	49	50	52	57
	>45% identity with PSME3									Hsap: Homo sapiens; Mdom: Monodelphis domestica; Ggal: Gallus gallus; Xtro: Xenopus tropicalis;
	>50% identity with PSME1									Lcha: Latimeria chalumnae; Pmar: Petromyzon marinus; Cmil: Callorhinchus milii;
	>50% identity with PSME2									Pmam: Phallusia mammillata; Cint: Ciona intestinalis; Csav: Ciona savignyi; Hror: Halocynthia roretzi
	>60% identity with PSMEb									Mocc: Molgula occulta; Bflo: Branchiostoma floridae; Spur: Strongylocentrotus purpuratus; Skow: Saccoglossus kowalevskii
	>40% identity with PSMEc
	>45% identity with PSMEd

## Sheet: Table_S10
	Table S10: Accession numbers for IFNγ-inducible LMPs in Sauropsida.
Accession	Name	Organism	Sequence Length	Taxonomy
NP_571752	PSMB10	Danio rerio	281	Eukaryota; Metazoa; Chordata; Craniata; Vertebrata; Euteleostomi; Actinopterygii; Neopterygii; Teleostei; Ostariophysi; Cypriniformes; Cyprinidae; Danio
NP_571226	PSMB5	Danio rerio	269	Eukaryota; Metazoa; Chordata; Craniata; Vertebrata; Euteleostomi; Actinopterygii; Neopterygii; Teleostei; Ostariophysi; Cypriniformes; Cyprinidae; Danio
NP_571227	PSMB6	Danio rerio	223	Eukaryota; Metazoa; Chordata; Craniata; Vertebrata; Euteleostomi; Actinopterygii; Neopterygii; Teleostei; Ostariophysi; Cypriniformes; Cyprinidae; Danio
NP_001039029	PSMB7	Danio rerio	277	Eukaryota; Metazoa; Chordata; Craniata; Vertebrata; Euteleostomi; Actinopterygii; Neopterygii; Teleostei; Ostariophysi; Cypriniformes; Cyprinidae; Danio
NP_001017791	PSMB8	Danio rerio	277	Eukaryota; Metazoa; Chordata; Craniata; Vertebrata; Euteleostomi; Actinopterygii; Neopterygii; Teleostei; Ostariophysi; Cypriniformes; Cyprinidae; Danio
NP_571466	PSMB9	Danio rerio	218	Eukaryota; Metazoa; Chordata; Craniata; Vertebrata; Euteleostomi; Actinopterygii; Neopterygii; Teleostei; Ostariophysi; Cypriniformes; Cyprinidae; Danio
XP_002941560	PSMB5	Xenopus (Silurana) tropicalis	257	Eukaryota; Metazoa; Chordata; Craniata; Vertebrata; Euteleostomi; Amphibia; Batrachia; Anura; Pipoidea; Pipidae; Xenopodinae; Xenopus; Silurana
AAH61603	PSMB6	Xenopus (Silurana) tropicalis	233	Eukaryota; Metazoa; Chordata; Craniata; Vertebrata; Euteleostomi; Amphibia; Batrachia; Anura; Pipoidea; Pipidae; Xenopodinae; Xenopus; Silurana
NP_001087535	PSMB7	Xenopus laevis	277	Eukaryota; Metazoa; Chordata; Craniata; Vertebrata; Euteleostomi; Amphibia; Batrachia; Anura; Pipoidea; Pipidae; Xenopodinae; Xenopus; Silurana
AAI53714	PSMB8	Xenopus (Silurana) tropicalis	271	Eukaryota; Metazoa; Chordata; Craniata; Vertebrata; Euteleostomi; Amphibia; Batrachia; Anura; Pipoidea; Pipidae; Xenopodinae; Xenopus; Silurana
NP_001003660	PSMB9	Xenopus (Silurana) tropicalis	215	Eukaryota; Metazoa; Chordata; Craniata; Vertebrata; Euteleostomi; Amphibia; Batrachia; Anura; Pipoidea; Pipidae; Xenopodinae; Xenopus; Silurana
XP_008121563	PSMB5	Anolis carolinensis	279	Eukaryota; Metazoa; Chordata; Craniata; Vertebrata; Euteleostomi; Lepidosauria; Squamata; Bifurcata; Unidentata; Episquamata; Toxicofera; Iguania; Iguanidae; Polychrotinae; Anolis
XP_008109368	PSMB6	Anolis carolinensis	233	Eukaryota; Metazoa; Chordata; Craniata; Vertebrata; Euteleostomi; Lepidosauria; Squamata; Bifurcata; Unidentata; Episquamata; Toxicofera; Iguania; Iguanidae; Polychrotinae; Anolis
ENSACAG00000025211	PSMB7	Anolis carolinensis	152	Eukaryota; Metazoa; Chordata; Craniata; Vertebrata; Euteleostomi; Lepidosauria; Squamata; Bifurcata; Unidentata; Episquamata; Toxicofera; Iguania; Iguanidae; Polychrotinae; Anolis
XP_008122041	PSMB8	Anolis carolinensis	276	Eukaryota; Metazoa; Chordata; Craniata; Vertebrata; Euteleostomi; Lepidosauria; Squamata; Bifurcata; Unidentata; Episquamata; Toxicofera; Iguania; Iguanidae; Polychrotinae; Anolis
XP_003230744	PSMB9	Anolis carolinensis	211	Eukaryota; Metazoa; Chordata; Craniata; Vertebrata; Euteleostomi; Lepidosauria; Squamata; Bifurcata; Unidentata; Episquamata; Toxicofera; Iguania; Iguanidae; Polychrotinae; Anolis
P40306	PSMB10	Homo sapiens	273	Eukaryota; Metazoa; Chordata; Craniata; Vertebrata; Euteleostomi; Mammalia; Eutheria; Euarchontoglires; Primates; Haplorrhini; Catarrhini; Hominidae; Homo
P28074	PSMB5	Homo sapiens	263	Eukaryota; Metazoa; Chordata; Craniata; Vertebrata; Euteleostomi; Mammalia; Eutheria; Euarchontoglires; Primates; Haplorrhini; Catarrhini; Hominidae; Homo
P28072	PSMB6	Homo sapiens	239	Eukaryota; Metazoa; Chordata; Craniata; Vertebrata; Euteleostomi; Mammalia; Eutheria; Euarchontoglires; Primates; Haplorrhini; Catarrhini; Hominidae; Homo
CAG33002	PSMB7	Homo sapiens	277	Eukaryota; Metazoa; Chordata; Craniata; Vertebrata; Euteleostomi; Mammalia; Eutheria; Euarchontoglires; Primates; Haplorrhini; Catarrhini; Hominidae; Homo
P28062	PSMB8	Homo sapiens	276	Eukaryota; Metazoa; Chordata; Craniata; Vertebrata; Euteleostomi; Mammalia; Eutheria; Euarchontoglires; Primates; Haplorrhini; Catarrhini; Hominidae; Homo
P28065	PSMB9	Homo sapiens	219	Eukaryota; Metazoa; Chordata; Craniata; Vertebrata; Euteleostomi; Mammalia; Eutheria; Euarchontoglires; Primates; Haplorrhini; Catarrhini; Hominidae; Homo
XP_006261242	PSMB5	Alligator mississippiensis	269	Eukaryota; Metazoa; Chordata; Craniata; Vertebrata; Euteleostomi; Testudines + Archosauria group; Archosauria; Crocodylia; Alligatoridae; Alligatorinae; Alligator
XP_006262958	PSMB6	Alligator mississippiensis	236	Eukaryota; Metazoa; Chordata; Craniata; Vertebrata; Euteleostomi; Testudines + Archosauria group; Archosauria; Crocodylia; Alligatoridae; Alligatorinae; Alligator
XP_006271374	PSMB7	Alligator mississippiensis	274	Eukaryota; Metazoa; Chordata; Craniata; Vertebrata; Euteleostomi; Testudines + Archosauria group; Archosauria; Crocodylia; Alligatoridae; Alligatorinae; Alligator
XP_006258568	PSMB8	Alligator mississippiensis	282	Eukaryota; Metazoa; Chordata; Craniata; Vertebrata; Euteleostomi; Testudines + Archosauria group; Archosauria; Crocodylia; Alligatoridae; Alligatorinae; Alligator
XP_006258577	PSMB9	Alligator mississippiensis	196	Eukaryota; Metazoa; Chordata; Craniata; Vertebrata; Euteleostomi; Testudines + Archosauria group; Archosauria; Crocodylia; Alligatoridae; Alligatorinae; Alligator
NP_001264655	PSMB5	Gallus gallus	254	Eukaryota; Metazoa; Chordata; Craniata; Vertebrata; Euteleostomi; Testudines + Archosauria group; Archosauria; Dinosauria; Saurischia; Theropoda; Coelurosauria; Aves; Neognathae; Galliformes; Phasianidae; Phasianinae; Gallus
GL424778.1 ; 867 to 1049 (-)	PSMB5	Meleagris gallopavo	183	Eukaryota; Metazoa; Chordata; Craniata; Vertebrata; Euteleostomi; Testudines + Archosauria group; Archosauria; Dinosauria; Saurischia; Theropoda; Coelurosauria; Aves; Neognathae; Galloanserae; Galliformes; Phasianidae; Meleagridinae; Meleagris
EH289653.1	PSMB6	Meleagris gallopavo	149	Eukaryota; Metazoa; Chordata; Craniata; Vertebrata; Euteleostomi; Testudines + Archosauria group; Archosauria; Dinosauria; Saurischia; Theropoda; Coelurosauria; Aves; Neognathae; Galloanserae; Galliformes; Phasianidae; Meleagridinae; Meleagris
XP_003211407	PSMB7	Meleagris gallopavo	241	Eukaryota; Metazoa; Chordata; Craniata; Vertebrata; Euteleostomi; Testudines + Archosauria group; Archosauria; Dinosauria; Saurischia; Theropoda; Coelurosauria; Aves; Neognathae; Galloanserae; Galliformes; Phasianidae; Meleagridinae; Meleagris
BU118575.1	PSMB6	Gallus gallus	201	Eukaryota; Metazoa; Chordata; Craniata; Vertebrata; Euteleostomi; Testudines + Archosauria group; Archosauria; Dinosauria; Saurischia; Theropoda; Coelurosauria; Aves; Neognathae; Galloanserae; Galliformes; Phasianidae; Phasianinae; Gallus
NP_989728	PSMB7	Gallus gallus	277	Eukaryota; Metazoa; Chordata; Craniata; Vertebrata; Euteleostomi; Testudines + Archosauria group; Archosauria; Dinosauria; Saurischia; Theropoda; Coelurosauria; Aves; Neognathae; Galloanserae; Galliformes; Phasianidae; Phasianinae; Gallus
XP_008638069	PSMB6	Corvus brachyrhynchos	363	Eukaryota; Metazoa; Chordata; Craniata; Vertebrata; Euteleostomi; Testudines + Archosauria group; Archosauria; Dinosauria; Saurischia; Theropoda; Coelurosauria; Aves; Neognathae; Passeriformes; Corvoidea; Corvidae; Corvus
XP_008640511	PSMB7	Corvus brachyrhynchos	230	Eukaryota; Metazoa; Chordata; Craniata; Vertebrata; Euteleostomi; Testudines + Archosauria group; Archosauria; Dinosauria; Saurischia; Theropoda; Coelurosauria; Aves; Neognathae; Passeriformes; Corvoidea; Corvidae; Corvus
ACH45646	PSMB5	Taeniopygia guttata	231	Eukaryota; Metazoa; Chordata; Craniata; Vertebrata; Euteleostomi; Testudines + Archosauria group; Archosauria; Dinosauria; Saurischia; Theropoda; Coelurosauria; Aves; Neognathae; Passeriformes; Passeroidea; Estrildidae; Estrildinae; Taeniopygia
DQ213330	PSMB6	Taeniopygia guttata	217	Eukaryota; Metazoa; Chordata; Craniata; Vertebrata; Euteleostomi; Testudines + Archosauria group; Archosauria; Dinosauria; Saurischia; Theropoda; Coelurosauria; Aves; Neognathae; Passeriformes; Passeroidea; Estrildidae; Estrildinae; Taeniopygia
XP_002191642	PSMB7	Taeniopygia guttata	277	Eukaryota; Metazoa; Chordata; Craniata; Vertebrata; Euteleostomi; Testudines + Archosauria group; Archosauria; Dinosauria; Saurischia; Theropoda; Coelurosauria; Aves; Neognathae; Passeriformes; Passeroidea; Estrildidae; Estrildinae; Taeniopygia
XP_005290231	PSMB5	Chrysemys picta bellii	270	Eukaryota; Metazoa; Chordata; Craniata; Vertebrata; Euteleostomi; Testudines + Archosauria group; Testudines; Cryptodira; Testudinoidea; Emydidae; Chrysemys
XM_005315482	PSMB6	Chrysemys picta bellii	378	Eukaryota; Metazoa; Chordata; Craniata; Vertebrata; Euteleostomi; Testudines + Archosauria group; Testudines; Cryptodira; Testudinoidea; Emydidae; Chrysemys
XP_005279454	PSMB7	Chrysemys picta bellii	277	Eukaryota; Metazoa; Chordata; Craniata; Vertebrata; Euteleostomi; Testudines + Archosauria group; Testudines; Cryptodira; Testudinoidea; Emydidae; Chrysemys
XP_005279693	PSMB8	Chrysemys picta bellii	274	Eukaryota; Metazoa; Chordata; Craniata; Vertebrata; Euteleostomi; Testudines + Archosauria group; Testudines; Cryptodira; Testudinoidea; Emydidae; Chrysemys
XP_005279694	PSMB9	Chrysemys picta bellii	233	Eukaryota; Metazoa; Chordata; Craniata; Vertebrata; Euteleostomi; Testudines + Archosauria group; Testudines; Cryptodira; Testudinoidea; Emydidae; Chrysemys
